# Supplementary material for: Plasma Lipidomics and Proteomics Analyses Pre- and Post-5000 m Race in Yili Horses
Source: Animals (Basel). 2025 Mar 30;15(7):994. doi: 10.3390/ani15070994 (PMC11987874; doi:10.3390/ani15070994)
Supplement: Supplementary file 1 [file animals-15-00994-s001.zip]

Archive with 6 entries (5 files):
- Supplementary Materials/
- Supplementary Materials/Table S1 Basic Information of Differential Lipid Metabolites.xlsx
- Supplementary Materials/Table S2 GSEA Analysis of Differential Lipid Metabolites.xls
- Supplementary Materials/Table S3 Basic Information of Differential Proteins.xlsx
- Supplementary Materials/Table S4 GO Enrichment Analysis of Differential Proteins.xlsx
- Supplementary Materials/Table S5 KEGG Enrichment Analysis of Differential Proteins.xlsx
