# Supplementary material for: Plasma Lipidomics and Proteomics Analyses Pre- and Post-5000 m Race in Yili Horses
Source: Animals (Basel). 2025 Mar 30;15(7):994. doi: 10.3390/ani15070994 (PMC11987874; doi:10.3390/ani15070994)
Supplement: Supplementary file 1 [file animals-15-00994-s001.zip › Supplementary Materials/Table S1 Basic Information of Differential Lipid Metabolites.xlsx]

## Sheet: Table S1
Table S1 Basic Information of Differential Lipid Metabolites
Compound_ID	Name	Other_name(Kegg_name)	LipidGroup	AdductIon	Class	Chain_length	Unsaturated_keys	Formula	RT [min]	m/z	Kegg_ID	KEGG_pathway	HMDB_ID	Lipidmaps_ID	SuperClass(HMDB)	Class(HMDB)	SubClass(HMDB)	CATEGORY(Lipidmaps)	MAIN_CLASS(Lipidmaps)	SUB_CLASS(Lipidmaps)	FC	log2FC	Pvalue	ROC	VIP	Up.Down	A_1	A_2	A_3	B_1	B_2	B_3
Com_162_neg	PC(18:0/18:2)	Phosphatidylcholine; Lecithin; Phosphatidyl-N-trimethylethanolamine; 1,2-Diacyl-sn-glycero-3-phosphocholine; Choline phosphatide; 3-sn-Phosphatidylcholine	PC(36:2)	M+HCOO	PC	36	2	C45 H85 N1 O10 P1	12.9331	830.592	cpd:C00157	map00564 Glycerophospholipid metabolism;map00590 Arachidonic acid metabolism;map00591 Linoleic acid metabolism;map00592 alpha-Linolenic acid metabolism;map01100 Metabolic pathways;map04723 Retrograde endocannabinoid signaling;map05231 Choline metabolism in cancer	HMDB0013418	LMGP01010766	Lipids and lipid-like molecules	Glycerophospholipids	Glycerophosphocholines	Glycerophospholipids [GP]	Glycerophosphocholines [GP01]	Diacylglycerophosphocholines [GP0101]	1.2867	0.363681	0.01035	1	2.13787	up	166.793	157.368	149.59	124.569	113.127	130.494
Com_306_neg	PE(20:1/18:2)	Phosphatidylethanolamine; (3-Phosphatidyl)ethanolamine; (3-Phosphatidyl)-ethanolamine; Cephalin; O-(1-beta-Acyl-2-acyl-sn-glycero-3-phospho)ethanolamine; 1-Acyl-2-acyl-sn-glycero-3-phosphoethanolamine; L-1-Phosphatidylethanolamine	PE(38:3)	M-H	PE	38	3	C43 H81 N1 O7 P1	13.5885	754.576	cpd:C00350	map00563 Glycosylphosphatidylinositol (GPI)-anchor biosynthesis;map00564 Glycerophospholipid metabolism;map01100 Metabolic pathways;map04136 Autophagy - other;map04140 Autophagy - animal;map04723 Retrograde endocannabinoid signaling;map05167 Kaposi's sarcoma-associated herpesvirus infection	HMDB0009258	--	Lipids and lipid-like molecules	Glycerophospholipids	Glycerophosphoethanolamines	--	--	--	1.45505	0.541065	0.0282233	1	2.03545	up	0.140929	0.156959	0.132536	0.114226	0.0848085	0.0967799
Com_278_neg	PE(18:0/16:0)	Phosphatidylethanolamine; (3-Phosphatidyl)ethanolamine; (3-Phosphatidyl)-ethanolamine; Cephalin; O-(1-beta-Acyl-2-acyl-sn-glycero-3-phospho)ethanolamine; 1-Acyl-2-acyl-sn-glycero-3-phosphoethanolamine; L-1-Phosphatidylethanolamine	PE(34:0)	M-H	PE	34	0	C39 H79 N1 O7 P1	13.48	704.56	cpd:C00350	map00563 Glycosylphosphatidylinositol (GPI)-anchor biosynthesis;map00564 Glycerophospholipid metabolism;map01100 Metabolic pathways;map04136 Autophagy - other;map04140 Autophagy - animal;map04723 Retrograde endocannabinoid signaling;map05167 Kaposi's sarcoma-associated herpesvirus infection	HMDB0008989	LMGP02011205	Lipids and lipid-like molecules	Glycerophospholipids	Glycerophosphoethanolamines	Glycerophospholipids [GP]	Glycerophosphoethanolamines [GP02]	Diacylglycerophosphoethanolamines [GP0201]	1.36343	0.447246	0.0335044	1	1.97778	up	0.150643	0.169209	0.179904	0.133377	0.128743	0.104422
Com_157_neg	PC(18:0/11:1CHO)	Phosphatidylcholine; Lecithin; Phosphatidyl-N-trimethylethanolamine; 1,2-Diacyl-sn-glycero-3-phosphocholine; Choline phosphatide; 3-sn-Phosphatidylcholine	PC(29:1CHO)	M+HCOO	PC	29	1	C38 H71 N1 O11 P1	7.6697	748.477	cpd:C00157	map00564 Glycerophospholipid metabolism;map00590 Arachidonic acid metabolism;map00591 Linoleic acid metabolism;map00592 alpha-Linolenic acid metabolism;map01100 Metabolic pathways;map04723 Retrograde endocannabinoid signaling;map05231 Choline metabolism in cancer	--	--	--	--	--	--	--	--	1.43624	0.522301	0.0435783	1	1.89905	up	0.0136246	0.0185709	0.0161294	0.0115182	0.00946482	0.0126637
Com_40_neg	FA(22:6)	Fatty acid	FA(22:6)	M-H	FA	22	6	C22 H31 O2	4.93526	327.233	cpd:C00162	map00062 Fatty acid elongation;map00071 Fatty acid degradation;map00561 Glycerolipid metabolism;map04152 AMPK signaling pathway;map04911 Insulin secretion;map04920 Adipocytokine signaling pathway;map04923 Regulation of lipolysis in adipocytes;map04930 Type II diabetes mellitus;map04931 Insulin resistance;map04932 Non-alcoholic fatty liver disease (NAFLD);map04975 Fat digestion and absorption;map0…	--	--	--	--	--	--	--	--	0.405957	-1.3006	0.0472968	1	1.8926	down	0.0153243	0.00699664	0.00742996	0.0294514	0.0157369	0.0280975
Com_793_pos	WE(45:10)	--	WE(45:10)	M+NH4	WE	45	10	C45 H74 N1 O2	15.51640983920489	660.5714054700001	--	--	--	--	--	--	--	--	--	--	0.606330526154449	-0.721824	0.0162460208196188	1	1.96864280908621	down	2.07072763389901	1.8805714139656	1.50183034155167	2.66319553571686	3.14677116856775	3.18369129938189
Com_503_pos	PC(46:14CHO)	Phosphatidylcholine; Lecithin; Phosphatidyl-N-trimethylethanolamine; 1,2-Diacyl-sn-glycero-3-phosphocholine; Choline phosphatide; 3-sn-Phosphatidylcholine	PC(46:14CHO)	M+H	PC	46	14	C54 H79 N1 O9 P1	12.881573997227456	916.549	cpd:C00157	map00564 Glycerophospholipid metabolism;map00590 Arachidonic acid metabolism;map00591 Linoleic acid metabolism;map00592 alpha-Linolenic acid metabolism;map01100 Metabolic pathways;map04723 Retrograde endocannabinoid signaling;map05231 Choline metabolism in cancer	--	--	--	--	--	--	--	--	0.604099392422129	-0.727142	0.0199573366966947	1	1.90675311498337	down	0.0163683795262674	0.021684056486508	0.0198540021973093	0.0350953856684709	0.034913139763991	0.0258472872640376
Com_478_pos	PC(42:11CHO)	Phosphatidylcholine; Lecithin; Phosphatidyl-N-trimethylethanolamine; 1,2-Diacyl-sn-glycero-3-phosphocholine; Choline phosphatide; 3-sn-Phosphatidylcholine	PC(42:11CHO)	M+H	PC	42	11	C50 H77 N1 O9 P1	12.69398802393343	866.533	cpd:C00157	map00564 Glycerophospholipid metabolism;map00590 Arachidonic acid metabolism;map00591 Linoleic acid metabolism;map00592 alpha-Linolenic acid metabolism;map01100 Metabolic pathways;map04723 Retrograde endocannabinoid signaling;map05231 Choline metabolism in cancer	--	--	--	--	--	--	--	--	2.20625901209215	1.1416021714938909	0.041902103477082	1	1.91817735643016	up	0.062117685355459	0.0555945401179002	0.103861748588075	0.0332483794393863	0.0286550207346286	0.0385263194767707
Com_743_pos	TG(26:4/29:4)	Triacylglycerol; Triglyceride	TG(55:8)	M+H	TG	55	8	C58 H99 O5	17.218285086466167	875.749	cpd:C00422	map00561 Glycerolipid metabolism;map01100 Metabolic pathways;map04923 Regulation of lipolysis in adipocytes;map04931 Insulin resistance;map04975 Fat digestion and absorption;map04977 Vitamin digestion and absorption;map04979 Cholesterol metabolism	--	--	--	--	--	--	--	--	0.206882816113086	-2.27311	0.0464613730281326	1	1.9041362055511	down	0.0876821695239872	0.0943680640561635	0.0957267429083085	0.209420116589464	0.607689313355859	0.525568428502918
Com_8_pos	AcCa(16:1)	--	AcCa(16:1)	M+H	AcCa	16	1	C23 H44 N1 O4	2.0257133033164894	398.326	--	--	--	--	--	--	--	--	--	--	0.325476649785246	-1.61937	0.046479107953063	1	1.67763828015933	down	0.607621925812164	1.25412692963137	0.527048319085749	2.14245570587566	1.41423014067926	3.78269526144606
