# Supplementary material for: Plasma Lipidomics and Proteomics Analyses Pre- and Post-5000 m Race in Yili Horses
Source: Animals (Basel). 2025 Mar 30;15(7):994. doi: 10.3390/ani15070994 (PMC11987874; doi:10.3390/ani15070994)
Supplement: Supplementary file 1 [file animals-15-00994-s001.zip › Supplementary Materials/Table S2 GSEA Analysis of Differential Lipid Metabolites.xls]

## Sheet: Table S2
Table S2 GSEA Analysis of Differential Lipid Metabolites
KEGG_ID	KEGG_Term	Pvalue	AdjustedPv	Size	ES	NES
MAP04923	REGULATION OF LIPOLYSIS IN ADIPOCYTES	0	0.0107001	56	-0.580419	-1.75213
MAP00561	GLYCEROLIPID METABOLISM	0	0.0133991	59	-0.573513	-1.71049
MAP04931	INSULIN RESISTANCE	0	0.0114835	72	-0.551848	-1.70108
MAP01100	METABOLIC PATHWAYS	0	0.0121067	350	-0.51933	-1.66703
MAP04723	RETROGRADE ENDOCANNABINOID SIGNALING	0	0.366235	171	0.325582	1.4514
MAP00564	GLYCEROPHOSPHOLIPID METABOLISM	0	0.435604	189	0.272136	1.18454

## Sheet: MAP04923
ID	Name	RANK IN LIST	RANK METRIC SCORE	RUNNING ES	CORE ENRICHMENT
Com_712_pos	TG(18:0/18:2/20:4)	74	0.252292	-0.168657	No
Com_750_pos	TG(32:0/15:1)	152	-0.0154254	-0.351941	No
Com_676_pos	TG(16:0/17:0/16:1)	154	-0.017653	-0.353772	No
Com_765_pos	TG(43:9CHO/29:5)	171	-0.0490064	-0.390413	No
Com_625_pos	TG(12:0/15:0/15:0)	174	-0.0577048	-0.393367	No
Com_758_pos	TG(37:2/10:2CHO)	195	-0.0969659	-0.438042	No
Com_668_pos	TG(16:0/15:1/16:1)	203	-0.114248	-0.451147	No
Com_683_pos	TG(16:0/18:1/18:2)	211	-0.137705	-0.463512	No
Com_711_pos	TG(18:0/18:2/20:3)	222	-0.153816	-0.482529	No
Com_749_pos	TG(30:5/14:0)	230	-0.179346	-0.493581	No
Com_720_pos	TG(18:1/20:1/18:2)	247	-0.225308	-0.524664	No
Com_645_pos	TG(14:0/16:0/24:0)	264	-0.256341	-0.554768	No
Com_694_pos	TG(16:3/14:1/15:1)	268	-0.263625	-0.553616	No
Com_661_pos	TG(15:0/24:0/16:1)	273	-0.269626	-0.554662	No
Com_662_pos	TG(15:1/12:0/14:0)	276	-0.275489	-0.55075	No
Com_684_pos	TG(16:0/18:1/22:1)	279	-0.277898	-0.546762	No
Com_716_pos	TG(18:1/18:1/20:1)	283	-0.285245	-0.544929	No
Com_685_pos	TG(16:0/18:2/18:2)	289	-0.302761	-0.547317	No
Com_674_pos	TG(16:0/16:1/18:1)	291	-0.312658	-0.539846	No
Com_675_pos	TG(16:0/16:1/18:3)	309	-0.348556	-0.56943	Yes
Com_773_pos	TG(9:0CHO/16:0/18:1)	313	-0.35301	-0.56546	Yes
Com_721_pos	TG(18:2/18:2/18:3)	316	-0.357569	-0.55896	Yes
Com_701_pos	TG(17:1/18:1/18:2)	319	-0.382494	-0.551675	Yes
Com_657_pos	TG(15:0/16:0/17:0)	326	-0.407241	-0.553155	Yes
Com_741_pos	TG(24:0/16:1/18:1)	329	-0.433684	-0.544256	Yes
Com_757_pos	TG(36:8CHO/17:1)	332	-0.4368	-0.535258	Yes
Com_631_pos	TG(13:0/16:0/24:0)	333	-0.440847	-0.521359	Yes
Com_729_pos	TG(20:5/17:0/18:0)	339	-0.448912	-0.519139	Yes
Com_647_pos	TG(14:0/17:0/16:1)	341	-0.45651	-0.507133	Yes
Com_637_pos	TG(14:0/15:0/17:0)	344	-0.463137	-0.497305	Yes
Com_752_pos	TG(33:0/20:3)	357	-0.516741	-0.509653	Yes
Com_715_pos	TG(18:1/18:1/18:2)	360	-0.527904	-0.497783	Yes
Com_772_pos	TG(8:0COOH/29:0)	363	-0.533932	-0.485723	Yes
Com_686_pos	TG(16:0/18:2/18:3)	366	-0.539347	-0.473492	Yes
Com_639_pos	TG(14:0/16:0/16:0)	368	-0.558414	-0.458273	Yes
Com_713_pos	TG(18:0COOH/9:0/9:0)	377	-0.594357	-0.458628	Yes
Com_704_pos	TG(17:4CHO/19:4/19:4)	379	-0.60085	-0.442071	Yes
Com_764_pos	TG(40:9/4:0CHO)	384	-0.606693	-0.43249	Yes
Com_718_pos	TG(18:1/18:2/18:2)	385	-0.607104	-0.41335	Yes
Com_744_pos	TG(27:0CHO/18:1)	391	-0.636387	-0.405219	Yes
Com_681_pos	TG(16:0/18:0/20:4)	392	-0.638113	-0.385101	Yes
Com_760_pos	TG(39:5/7:0COOH)	399	-0.679707	-0.377992	Yes
Com_740_pos	TG(23:7/16:3/16:3)	406	-0.729779	-0.369303	Yes
Com_659_pos	TG(15:0/16:1/18:1)	410	-0.756511	-0.352612	Yes
Com_629_pos	TG(13:0/14:0/16:1)	411	-0.77509	-0.328176	Yes
Com_767_pos	TG(4:0/16:0/16:0)	413	-0.823532	-0.304599	Yes
Com_666_pos	TG(15:1/18:1/3:0)	423	-0.888454	-0.298068	Yes
Com_766_pos	TG(46:8COOH/2:0)	431	-0.979357	-0.283898	Yes
Com_728_pos	TG(20:0COOH/9:0/9:0)	437	-1.02186	-0.263614	Yes
Com_751_pos	TG(32:7COOH)	439	-1.02613	-0.23365	Yes
Com_722_pos	TG(18:2/18:3/18:3)	447	-1.20246	-0.212446	Yes
Com_620_pos	TG(11:0CHO/13:0)	449	-1.23743	-0.175819	Yes
Com_687_pos	TG(16:0/18:3/18:3)	452	-1.29788	-0.139674	Yes
Com_734_pos	TG(22:1)	459	-1.56109	-0.104777	Yes
Com_747_pos	TG(28:8/18:0)	469	-2.03434	-0.0621189	Yes
Com_743_pos	TG(26:4/29:4)	472	-2.27311	0.00477319	Yes

## Sheet: MAP00561
ID	Name	RANK IN LIST	RANK METRIC SCORE	RUNNING ES	CORE ENRICHMENT
Com_712_pos	TG(18:0/18:2/20:4)	74	0.2522921562194824	-0.170181	No
Com_189_pos	PA(21:1/18:2)	89	0.21235616505146027	-0.19735	No
Com_750_pos	TG(32:0/15:1)	152	-0.0154254	-0.345918	No
Com_676_pos	TG(16:0/17:0/16:1)	154	-0.017653	-0.347782	No
Com_765_pos	TG(43:9CHO/29:5)	171	-0.0490064	-0.384747	No
Com_625_pos	TG(12:0/15:0/15:0)	174	-0.0577048	-0.387793	No
Com_758_pos	TG(37:2/10:2CHO)	195	-0.0969659	-0.432909	No
Com_668_pos	TG(16:0/15:1/16:1)	203	-0.114248	-0.446247	No
Com_187_pos	PA(18:0/18:2)	208	-0.134898	-0.451744	No
Com_683_pos	TG(16:0/18:1/18:2)	211	-0.137705	-0.452346	No
Com_711_pos	TG(18:0/18:2/20:3)	222	-0.153816	-0.471688	No
Com_749_pos	TG(30:5/14:0)	230	-0.179346	-0.483038	No
Com_720_pos	TG(18:1/20:1/18:2)	247	-0.225308	-0.51462	No
Com_645_pos	TG(14:0/16:0/24:0)	264	-0.256341	-0.545254	No
Com_694_pos	TG(16:3/14:1/15:1)	268	-0.263625	-0.544416	No
Com_661_pos	TG(15:0/24:0/16:1)	273	-0.269626	-0.545798	No
Com_662_pos	TG(15:1/12:0/14:0)	276	-0.275489	-0.542193	No
Com_684_pos	TG(16:0/18:1/22:1)	279	-0.277898	-0.538515	No
Com_716_pos	TG(18:1/18:1/20:1)	283	-0.285245	-0.537016	No
Com_685_pos	TG(16:0/18:2/18:2)	289	-0.302761	-0.539791	No
Com_674_pos	TG(16:0/16:1/18:1)	291	-0.312658	-0.532647	No
Com_675_pos	TG(16:0/16:1/18:3)	309	-0.348556	-0.562869	Yes
Com_773_pos	TG(9:0CHO/16:0/18:1)	313	-0.35301	-0.559301	Yes
Com_721_pos	TG(18:2/18:2/18:3)	316	-0.357569	-0.55319	Yes
Com_701_pos	TG(17:1/18:1/18:2)	319	-0.382494	-0.546318	Yes
Com_657_pos	TG(15:0/16:0/17:0)	326	-0.407241	-0.548306	Yes
Com_741_pos	TG(24:0/16:1/18:1)	329	-0.433684	-0.539871	Yes
Com_757_pos	TG(36:8CHO/17:1)	332	-0.4368	-0.531341	Yes
Com_631_pos	TG(13:0/16:0/24:0)	333	-0.440847	-0.517879	Yes
Com_729_pos	TG(20:5/17:0/18:0)	339	-0.448912	-0.51619	Yes
Com_647_pos	TG(14:0/17:0/16:1)	341	-0.45651	-0.504654	Yes
Com_637_pos	TG(14:0/15:0/17:0)	344	-0.463137	-0.49532	Yes
Com_752_pos	TG(33:0/20:3)	357	-0.516741	-0.508387	Yes
Com_715_pos	TG(18:1/18:1/18:2)	360	-0.527904	-0.497075	Yes
Com_772_pos	TG(8:0COOH/29:0)	363	-0.533932	-0.485579	Yes
Com_686_pos	TG(16:0/18:2/18:3)	366	-0.539347	-0.473917	Yes
Com_639_pos	TG(14:0/16:0/16:0)	368	-0.558414	-0.459269	Yes
Com_713_pos	TG(18:0COOH/9:0/9:0)	377	-0.594357	-0.460351	Yes
Com_704_pos	TG(17:4CHO/19:4/19:4)	379	-0.60085	-0.444407	Yes
Com_764_pos	TG(40:9/4:0CHO)	384	-0.606693	-0.435497	Yes
Com_718_pos	TG(18:1/18:2/18:2)	385	-0.607104	-0.416959	Yes
Com_744_pos	TG(27:0CHO/18:1)	391	-0.636387	-0.409545	Yes
Com_681_pos	TG(16:0/18:0/20:4)	392	-0.638113	-0.39006	Yes
Com_760_pos	TG(39:5/7:0COOH)	399	-0.679707	-0.383728	Yes
Com_190_pos	PA(38:2)	400	-0.682849	-0.362876	Yes
Com_740_pos	TG(23:7/16:3/16:3)	406	-0.729779	-0.352611	Yes
Com_659_pos	TG(15:0/16:1/18:1)	410	-0.756511	-0.336722	Yes
Com_629_pos	TG(13:0/14:0/16:1)	411	-0.77509	-0.313054	Yes
Com_767_pos	TG(4:0/16:0/16:0)	413	-0.823532	-0.290311	Yes
Com_666_pos	TG(15:1/18:1/3:0)	423	-0.888454	-0.284816	Yes
Com_766_pos	TG(46:8COOH/2:0)	431	-0.979357	-0.271738	Yes
Com_728_pos	TG(20:0COOH/9:0/9:0)	437	-1.02186	-0.252554	Yes
Com_751_pos	TG(32:7COOH)	439	-1.02613	-0.223624	Yes
Com_722_pos	TG(18:2/18:3/18:3)	447	-1.20246	-0.203733	Yes
Com_620_pos	TG(11:0CHO/13:0)	449	-1.23743	-0.168351	Yes
Com_687_pos	TG(16:0/18:3/18:3)	452	-1.29788	-0.133527	Yes
Com_734_pos	TG(22:1)	459	-1.56109	-0.100281	Yes
Com_747_pos	TG(28:8/18:0)	469	-2.03434	-0.0597959	Yes
Com_743_pos	TG(26:4/29:4)	472	-2.27311	0.00480753	Yes

## Sheet: MAP04931
ID	Name	RANK IN LIST	RANK METRIC SCORE	RUNNING ES	CORE ENRICHMENT
Com_43_pos	Cer(t18:1/24:1)	73	0.25588738918304443	-0.174161	No
Com_712_pos	TG(18:0/18:2/20:4)	74	0.2522921562194824	-0.167278	No
Com_750_pos	TG(32:0/15:1)	152	-0.0154254	-0.357924	No
Com_676_pos	TG(16:0/17:0/16:1)	154	-0.017653	-0.359924	No
Com_39_pos	Cer(d44:2)	161	-0.0326218	-0.373923	No
Com_765_pos	TG(43:9CHO/29:5)	171	-0.0490064	-0.394918	No
Com_625_pos	TG(12:0/15:0/15:0)	174	-0.0577048	-0.398307	No
Com_32_pos	Cer(d19:1/24:1)	186	-0.0779371	-0.423476	No
Com_33_pos	Cer(d20:0/16:0)	191	-0.0921814	-0.430887	No
Com_758_pos	TG(37:2/10:2CHO)	195	-0.0969659	-0.435686	No
Com_27_pos	Cer(d18:1/22:1)	199	-0.104772	-0.440272	No
Com_668_pos	TG(16:0/15:1/16:1)	203	-0.114248	-0.444599	No
Com_683_pos	TG(16:0/18:1/18:2)	211	-0.137705	-0.458213	No
Com_711_pos	TG(18:0/18:2/20:3)	222	-0.153816	-0.47883	No
Com_15_pos	Cer(d14:0/18:0)	227	-0.162975	-0.48431	No
Com_749_pos	TG(30:5/14:0)	230	-0.179346	-0.48438	No
Com_720_pos	TG(18:1/20:1/18:2)	247	-0.225308	-0.517936	No
Com_36_pos	Cer(d20:0/20:3)	252	-0.238034	-0.521368	No
Com_645_pos	TG(14:0/16:0/24:0)	264	-0.256341	-0.54167	No
Com_694_pos	TG(16:3/14:1/15:1)	268	-0.263625	-0.541923	No
Com_661_pos	TG(15:0/24:0/16:1)	273	-0.269626	-0.544493	Yes
Com_662_pos	TG(15:1/12:0/14:0)	276	-0.275489	-0.54194	Yes
Com_684_pos	TG(16:0/18:1/22:1)	279	-0.277898	-0.539322	Yes
Com_12_pos	Cer(d12:0/16:0)	282	-0.285058	-0.536508	Yes
Com_716_pos	TG(18:1/18:1/20:1)	283	-0.285245	-0.528727	Yes
Com_17_pos	Cer(d16:0/18:0)	285	-0.298775	-0.523058	Yes
Com_685_pos	TG(16:0/18:2/18:2)	289	-0.302761	-0.522243	Yes
Com_674_pos	TG(16:0/16:1/18:1)	291	-0.312658	-0.516195	Yes
Com_13_pos	Cer(d12:0/18:0)	302	-0.329108	-0.53203	Yes
Com_675_pos	TG(16:0/16:1/18:3)	309	-0.348556	-0.53741	Yes
Com_773_pos	TG(9:0CHO/16:0/18:1)	313	-0.35301	-0.535224	Yes
Com_22_pos	Cer(d18:0/24:1)	315	-0.355214	-0.528015	Yes
Com_721_pos	TG(18:2/18:2/18:3)	316	-0.357569	-0.518261	Yes
Com_701_pos	TG(17:1/18:1/18:2)	319	-0.382494	-0.512789	Yes
Com_657_pos	TG(15:0/16:0/17:0)	326	-0.407241	-0.516568	Yes
Com_16_pos	Cer(d16:0/16:0)	328	-0.417323	-0.507665	Yes
Com_741_pos	TG(24:0/16:1/18:1)	329	-0.433684	-0.495834	Yes
Com_757_pos	TG(36:8CHO/17:1)	332	-0.4368	-0.488881	Yes
Com_631_pos	TG(13:0/16:0/24:0)	333	-0.440847	-0.476855	Yes
Com_729_pos	TG(20:5/17:0/18:0)	339	-0.448912	-0.477015	Yes
Com_647_pos	TG(14:0/17:0/16:1)	341	-0.45651	-0.467043	Yes
Com_637_pos	TG(14:0/15:0/17:0)	344	-0.463137	-0.459371	Yes
Com_14_pos	Cer(d14:0/16:0)	349	-0.476118	-0.456309	Yes
Com_35_pos	Cer(d20:0/18:3)	350	-0.478904	-0.443244	Yes
Com_752_pos	TG(33:0/20:3)	357	-0.516741	-0.444036	Yes
Com_715_pos	TG(18:1/18:1/18:2)	360	-0.527904	-0.434597	Yes
Com_772_pos	TG(8:0COOH/29:0)	363	-0.533932	-0.424994	Yes
Com_686_pos	TG(16:0/18:2/18:3)	366	-0.539347	-0.415244	Yes
Com_639_pos	TG(14:0/16:0/16:0)	368	-0.558414	-0.402492	Yes
Com_713_pos	TG(18:0COOH/9:0/9:0)	377	-0.594357	-0.406129	Yes
Com_704_pos	TG(17:4CHO/19:4/19:4)	379	-0.60085	-0.392219	Yes
Com_28_pos	Cer(d18:1/23:1)	382	-0.604376	-0.380694	Yes
Com_764_pos	TG(40:9/4:0CHO)	384	-0.606693	-0.366625	Yes
Com_718_pos	TG(18:1/18:2/18:2)	385	-0.607104	-0.350063	Yes
Com_744_pos	TG(27:0CHO/18:1)	391	-0.636387	-0.34511	Yes
Com_681_pos	TG(16:0/18:0/20:4)	392	-0.638113	-0.327702	Yes
Com_760_pos	TG(39:5/7:0COOH)	399	-0.679707	-0.324048	Yes
Com_40_pos	Cer(m22:1/18:0)	405	-0.729171	-0.316563	Yes
Com_740_pos	TG(23:7/16:3/16:3)	406	-0.729779	-0.296655	Yes
Com_659_pos	TG(15:0/16:1/18:1)	410	-0.756511	-0.283461	Yes
Com_629_pos	TG(13:0/14:0/16:1)	411	-0.77509	-0.262317	Yes
Com_767_pos	TG(4:0/16:0/16:0)	413	-0.823532	-0.242332	Yes
Com_666_pos	TG(15:1/18:1/3:0)	423	-0.888454	-0.240428	Yes
Com_766_pos	TG(46:8COOH/2:0)	431	-0.979357	-0.231081	Yes
Com_728_pos	TG(20:0COOH/9:0/9:0)	437	-1.02186	-0.215611	Yes
Com_751_pos	TG(32:7COOH)	439	-1.02613	-0.1901	Yes
Com_722_pos	TG(18:2/18:3/18:3)	447	-1.20246	-0.174667	Yes
Com_620_pos	TG(11:0CHO/13:0)	449	-1.23743	-0.143391	Yes
Com_687_pos	TG(16:0/18:3/18:3)	452	-1.29788	-0.112948	Yes
Com_734_pos	TG(22:1)	459	-1.56109	-0.0852494	Yes
Com_747_pos	TG(28:8/18:0)	469	-2.03434	-0.0520851	Yes
Com_743_pos	TG(26:4/29:4)	472	-2.27311	0.00496262	Yes

## Sheet: MAP01100
ID	Name	RANK IN LIST	RANK METRIC SCORE	RUNNING ES	CORE ENRICHMENT
Com_264_pos	PC(18:1/18:0)	0	2.3358099460601807	0.0152758	No
Com_478_pos	PC(42:11CHO)	5	1.1416021585464478	-0.00925832	No
Com_45_pos	Ch	12	0.934633195400238	-0.051146	No
Com_573_pos	SM(d40:0)	23	0.5723299384117126	-0.127403	No
Com_357_pos	PC(33:2COOH)	24	0.5561376810073853	-0.123766	No
Com_414_pos	PC(38:2)	25	0.5552937984466553	-0.120134	No
Com_382_pos	PC(35:5COOH)	29	0.5154706239700317	-0.140763	No
Com_304_pos	PC(19:2)	31	0.5096036195755005	-0.145431	No
Com_431_pos	PC(39:1CHO)	32	0.49710312485694885	-0.14218	No
Com_451_pos	PC(40:2)	33	0.4782807230949402	-0.139052	No
Com_391_pos	PC(36:1COOH)	34	0.4719087481498718	-0.135966	No
Com_402_pos	PC(37:2CHO)	35	0.4718449115753174	-0.13288	No
Com_368_pos	PC(34:2)	37	0.4560444951057434	-0.137897	No
Com_481_pos	PC(42:2)	39	0.4513462781906128	-0.142946	No
Com_506_pos	PC(49:1)	40	0.44683364033699036	-0.140023	No
Com_324_pos	PC(22:4/17:3CHO)	42	0.4092414677143097	-0.145347	No
Com_590_pos	SM(d44:1)	43	0.4010102152824402	-0.142725	No
Com_223_pos	PC(16:0/21:4COOH)	47	0.34587231278419495	-0.164463	No
Com_556_pos	SM(d33:2)	50	0.33799150586128235	-0.178252	No
Com_193_pos	PC(13:1/22:5)	51	0.3354693055152893	-0.176058	No
Com_487_pos	PC(42:7)	55	0.318246066570282	-0.197977	No
Com_465_pos	PC(41:3CHO)	59	0.3040463924407959	-0.219989	No
Com_515_pos	PE(16:0/18:1)	60	0.3029288649559021	-0.218007	No
Com_455_pos	PC(40:5)	61	0.29927757382392883	-0.21605	No
Com_565_pos	SM(d38:0)	63	0.28793033957481384	-0.222167	No
Com_417_pos	PC(38:3COOH)	64	0.2867908477783203	-0.220292	No
Com_416_pos	PC(38:3)	70	0.2599867880344391	-0.258591	No
Com_444_pos	PC(39:7CHO)	71	0.25728079676628113	-0.256909	No
Com_43_pos	Cer(t18:1/24:1)	73	0.25588738918304443	-0.263235	No
Com_712_pos	TG(18:0/18:2/20:4)	74	0.2522921562194824	-0.261585	No
Com_374_pos	PC(34:8)	75	0.2496311515569687	-0.259953	No
Com_288_pos	PC(18:2/21:2COOH)	80	0.23998458683490753	-0.290383	No
Com_453_pos	PC(40:4)	81	0.23759785294532776	-0.28883	No
Com_195_pos	PC(14:0/16:0)	82	0.2372017800807953	-0.287278	No
Com_353_pos	PC(32:3)	83	0.23363210260868073	-0.28575	No
Com_371_pos	PC(34:3)	85	0.22576288878917694	-0.292274	No
Com_370_pos	PC(34:2COOH)	86	0.2184680998325348	-0.290845	No
Com_591_pos	SM(d44:2)	87	0.21520784497261047	-0.289438	No
Com_189_pos	PA(21:1/18:2)	89	0.21235616505146027	-0.296049	No
Com_508_pos	PC(49:3)	93	0.20066671073436737	-0.318737	No
Com_483_pos	PC(42:4)	94	0.20010463893413544	-0.317428	No
Com_485_pos	PC(42:6)	95	0.19376122951507568	-0.316161	No
Com_412_pos	PC(38:0COOH)	96	0.19148758053779602	-0.314909	No
Com_422_pos	PC(38:6)	97	0.1878601312637329	-0.31368	No
Com_385_pos	PC(35:8)	98	0.18439193069934845	-0.312474	No
Com_490_pos	PC(42:9CHO)	99	0.18294943869113922	-0.311278	No
Com_597_pos	SM(t32:1)	101	0.18232564628124237	-0.318085	No
Com_461_pos	PC(41:11)	102	0.17955440282821655	-0.316911	No
Com_269_pos	PC(18:1/19:2COOH)	103	0.17388589680194855	-0.315774	No
Com_294_pos	PC(18:3/15:0)	104	0.17171655595302582	-0.314651	No
Com_376_pos	PC(35:0CHO)	105	0.16675391793251038	-0.31356	No
Com_604_pos	SM(t40:7)	107	0.1575438231229782	-0.32053	No
Com_600_pos	SM(t38:4)	109	0.149744912981987	-0.327551	No
Com_452_pos	PC(40:3)	110	0.14102448523044586	-0.326628	No
Com_263_pos	PC(18:1/16:0)	112	0.13116292655467987	-0.333771	No
Com_592_pos	SM(d44:3)	113	0.12647441029548645	-0.332943	No
Com_428_pos	PC(39:0CHO)	114	0.12409758567810059	-0.332132	No
Com_430_pos	PC(39:10)	116	0.11774131655693054	-0.339362	No
Com_352_pos	PC(32:2)	119	0.10924750566482544	-0.354647	No
Com_365_pos	PC(34:1)	120	0.10358889400959015	-0.35397	No
Com_502_pos	PC(44:6COOH)	121	0.10053098946809769	-0.353313	No
Com_497_pos	PC(43:7COOH)	122	0.09596116840839386	-0.352685	No
Com_496_pos	PC(43:5)	123	0.09208878129720688	-0.352083	No
Com_319_pos	PC(20:4/21:2COOH)	124	0.0881333127617836	-0.351506	No
Com_446_pos	PC(39:8)	125	0.08794943243265152	-0.350931	No
Com_435_pos	PC(39:4CHO)	126	0.0872284397482872	-0.350361	No
Com_464_pos	PC(41:3)	127	0.08615494519472122	-0.349797	No
Com_520_pos	PE(17:0/20:4)	129	0.0818314477801323	-0.357262	No
Com_595_pos	SM(d44:6)	130	0.08048279583454132	-0.356736	No
Com_568_pos	SM(d38:3)	133	0.0693589448928833	-0.372282	No
Com_549_pos	SM(d18:1/24:4)	134	0.06591726094484329	-0.371851	No
Com_306_pos	PC(19:3COOH/15:0)	139	0.04203953221440315	-0.403576	No
Com_411_pos	PC(37:9)	141	0.03691019490361214	-0.411335	No
Com_343_pos	PC(30:4/6:1COOH)	142	0.03574732318520546	-0.411101	No
Com_599_pos	SM(t36:4)	143	0.034877825528383255	-0.410873	No
Com_224_pos	PC(16:0/21:5COOH)	144	0.034631773829460144	-0.410646	No
Com_583_pos	SM(d42:6)	145	0.025228943675756454	-0.410481	No
Com_369_pos	PC(34:2CHO)	146	0.020452789962291718	-0.410348	No
Com_390_pos	PC(36:1CHO)	147	0.01871066354215145	-0.410225	No
Com_561_pos	SM(d36:3)	148	0.01714230701327324	-0.410113	No
Com_208_pos	PC(15:1/20:4)	149	0.007889781147241592	-0.410062	No
Com_507_pos	PC(49:2)	150	0.004202594514936209	-0.410034	No
Com_259_pos	PC(18:0/20:4)	151	-0.00512196	-0.410001	No
Com_750_pos	TG(32:0/15:1)	152	-0.0154254	-0.4099	No
Com_676_pos	TG(16:0/17:0/16:1)	154	-0.017653	-0.417784	No
Com_578_pos	SM(d42:1)	158	-0.0245377	-0.441624	No
Com_504_pos	PC(46:8)	159	-0.0266693	-0.441449	No
Com_393_pos	PC(36:2CHO)	160	-0.0313639	-0.441244	No
Com_39_pos	Cer(d44:2)	161	-0.0326218	-0.441031	No
Com_593_pos	SM(d44:4)	162	-0.0328492	-0.440816	No
Com_327_pos	PC(23:7/17:0)	163	-0.0371188	-0.440573	No
Com_562_pos	SM(d36:4)	164	-0.0371999	-0.44033	No
Com_566_pos	SM(d38:1)	165	-0.0376146	-0.440084	No
Com_501_pos	PC(44:6)	167	-0.0394407	-0.447826	No
Com_384_pos	PC(35:7)	169	-0.0457051	-0.455527	No
Com_598_pos	SM(t33:1)	170	-0.048538	-0.45521	No
Com_765_pos	TG(43:9CHO/29:5)	171	-0.0490064	-0.454889	No
Com_284_pos	PC(18:2/20:2)	172	-0.0511494	-0.454555	No
Com_290_pos	PC(18:2/22:2COOH)	173	-0.0518693	-0.454216	No
Com_625_pos	TG(12:0/15:0/15:0)	174	-0.0577048	-0.453838	No
Com_580_pos	SM(d42:3)	175	-0.0581831	-0.453458	No
Com_333_pos	PC(27:0CHO)	176	-0.0591499	-0.453071	No
Com_574_pos	SM(d41:1)	177	-0.0596209	-0.452681	No
Com_300_pos	PC(19:0/17:2)	178	-0.0613988	-0.452279	No
Com_354_pos	PC(33:0)	179	-0.0628837	-0.451868	No
Com_372_pos	PC(34:4)	180	-0.0656454	-0.451439	No
Com_238_pos	PC(16:2/22:5)	181	-0.065939	-0.451008	No
Com_569_pos	SM(d38:4)	182	-0.0695435	-0.450553	No
Com_399_pos	PC(36:7CHO)	183	-0.0727416	-0.450077	No
Com_274_pos	PC(18:1/21:3COOH)	185	-0.0755724	-0.457583	No
Com_32_pos	Cer(d19:1/24:1)	186	-0.0779371	-0.457073	No
Com_261_pos	PC(18:0/22:5)	187	-0.078454	-0.45656	No
Com_386_pos	PC(36:0)	189	-0.0866807	-0.463993	No
Com_601_pos	SM(t40:0)	190	-0.0891924	-0.46341	No
Com_33_pos	Cer(d20:0/16:0)	191	-0.0921814	-0.462807	No
Com_398_pos	PC(36:6)	192	-0.0942325	-0.462191	No
Com_355_pos	PC(33:1)	194	-0.0966444	-0.469559	No
Com_758_pos	TG(37:2/10:2CHO)	195	-0.0969659	-0.468925	No
Com_589_pos	SM(d43:6)	196	-0.0991724	-0.468276	No
Com_489_pos	PC(42:8CHO)	197	-0.103294	-0.467601	No
Com_305_pos	PC(19:2/18:2)	198	-0.10357	-0.466923	No
Com_27_pos	Cer(d18:1/22:1)	199	-0.104772	-0.466238	No
Com_586_pos	SM(d43:3)	200	-0.108239	-0.46553	No
Com_273_pos	PC(18:1/21:2COOH)	202	-0.113107	-0.47279	No
Com_668_pos	TG(16:0/15:1/16:1)	203	-0.114248	-0.472043	No
Com_607_pos	SM(t42:0)	204	-0.114661	-0.471293	No
Com_423_pos	PC(38:6COOH)	207	-0.134206	-0.486416	No
Com_187_pos	PA(18:0/18:2)	208	-0.134898	-0.485534	No
Com_564_pos	SM(d37:4)	209	-0.13507	-0.48465	No
Com_683_pos	TG(16:0/18:1/18:2)	211	-0.137705	-0.49175	No
Com_456_pos	PC(40:6)	212	-0.13887	-0.490841	No
Com_553_pos	SM(d32:0)	213	-0.14014	-0.489925	No
Com_192_pos	PC(13:1/22:1)	215	-0.144048	-0.496983	No
Com_397_pos	PC(36:5)	217	-0.144609	-0.504037	No
Com_345_pos	PC(31:1)	219	-0.145238	-0.511087	No
Com_429_pos	PC(39:1)	220	-0.147459	-0.510123	No
Com_334_pos	PC(27:0COOH)	221	-0.147881	-0.509156	No
Com_711_pos	TG(18:0/18:2/20:3)	222	-0.153816	-0.50815	No
Com_432_pos	PC(39:2CHO)	223	-0.153984	-0.507143	No
Com_285_pos	PC(18:2/20:2COOH)	224	-0.154052	-0.506135	No
Com_221_pos	PC(16:0/20:4)	225	-0.157216	-0.505107	No
Com_448_pos	PC(40:1)	226	-0.157663	-0.504076	No
Com_15_pos	Cer(d14:0/18:0)	227	-0.162975	-0.50301	No
Com_469_pos	PC(41:6COOH)	229	-0.173667	-0.509875	No
Com_749_pos	TG(30:5/14:0)	230	-0.179346	-0.508702	No
Com_594_pos	SM(d44:5)	231	-0.179708	-0.507526	No
Com_585_pos	SM(d43:2)	232	-0.18488	-0.506317	No
Com_441_pos	PC(39:6CHO)	233	-0.188504	-0.505085	No
Com_584_pos	SM(d43:1)	234	-0.188662	-0.503851	No
Com_484_pos	PC(42:5)	236	-0.190715	-0.510604	No
Com_311_pos	PC(20:1/18:0)	237	-0.192765	-0.509343	No
Com_443_pos	PC(39:7)	238	-0.19669	-0.508057	No
Com_529_pos	PE(36:6)	239	-0.198188	-0.50676	No
Com_587_pos	SM(d43:4)	240	-0.201889	-0.50544	No
Com_579_pos	SM(d42:2)	241	-0.209532	-0.50407	No
Com_230_pos	PC(16:1/17:1)	243	-0.214317	-0.510668	No
Com_310_pos	PC(20:0/20:4)	244	-0.215054	-0.509262	No
Com_603_pos	SM(t40:2)	245	-0.220881	-0.507817	No
Com_720_pos	TG(18:1/20:1/18:2)	247	-0.225308	-0.514344	No
Com_554_pos	SM(d32:1)	248	-0.227882	-0.512853	No
Com_486_pos	PC(42:6COOH)	249	-0.232891	-0.51133	No
Com_272_pos	PC(18:1/20:4)	251	-0.23706	-0.51778	Yes
Com_36_pos	Cer(d20:0/20:3)	252	-0.238034	-0.516223	Yes
Com_346_pos	PC(31:2)	253	-0.238327	-0.514665	Yes
Com_433_pos	PC(39:3)	254	-0.238477	-0.513105	Yes
Com_471_pos	PC(41:7COOH)	255	-0.238563	-0.511545	Yes
Com_450_pos	PC(40:11)	256	-0.240848	-0.50997	Yes
Com_466_pos	PC(41:4COOH)	257	-0.240936	-0.508394	Yes
Com_406_pos	PC(37:5)	258	-0.243721	-0.5068	Yes
Com_500_pos	PC(44:4)	259	-0.248668	-0.505174	Yes
Com_316_pos	PC(20:3/21:2COOH)	260	-0.252023	-0.503526	Yes
Com_491_pos	PC(42:9COOH)	261	-0.254347	-0.501862	Yes
Com_410_pos	PC(37:8)	262	-0.254401	-0.500199	Yes
Com_527_pos	PE(20:4/16:0)	263	-0.254984	-0.498531	Yes
Com_645_pos	TG(14:0/16:0/24:0)	264	-0.256341	-0.496855	Yes
Com_576_pos	SM(d41:3)	266	-0.259315	-0.503159	Yes
Com_475_pos	PC(41:9)	267	-0.26297	-0.501439	Yes
Com_694_pos	TG(16:3/14:1/15:1)	268	-0.263625	-0.499715	Yes
Com_408_pos	PC(37:6COOH)	269	-0.263933	-0.497989	Yes
Com_558_pos	SM(d34:4)	271	-0.268271	-0.504235	Yes
Com_436_pos	PC(39:4COOH)	272	-0.268521	-0.502479	Yes
Com_661_pos	TG(15:0/24:0/16:1)	273	-0.269626	-0.500715	Yes
Com_477_pos	PC(42:11)	275	-0.274026	-0.506923	Yes
Com_662_pos	TG(15:1/12:0/14:0)	276	-0.275489	-0.505121	Yes
Com_251_pos	PC(18:0/18:0)	277	-0.275582	-0.503319	Yes
Com_609_pos	SM(t42:2)	278	-0.276326	-0.501512	Yes
Com_684_pos	TG(16:0/18:1/22:1)	279	-0.277898	-0.499695	Yes
Com_605_pos	SM(t41:0)	280	-0.277964	-0.497877	Yes
Com_12_pos	Cer(d12:0/16:0)	282	-0.285058	-0.504013	Yes
Com_716_pos	TG(18:1/18:1/20:1)	283	-0.285245	-0.502147	Yes
Com_258_pos	PC(18:0/20:3)	284	-0.292124	-0.500237	Yes
Com_17_pos	Cer(d16:0/18:0)	285	-0.298775	-0.498283	Yes
Com_363_pos	PC(34:0CHO)	286	-0.299142	-0.496326	Yes
Com_415_pos	PC(38:2CHO)	287	-0.301252	-0.494356	Yes
Com_602_pos	SM(t40:1)	288	-0.301514	-0.492384	Yes
Com_685_pos	TG(16:0/18:2/18:2)	289	-0.302761	-0.490404	Yes
Com_674_pos	TG(16:0/16:1/18:1)	291	-0.312658	-0.49636	Yes
Com_458_pos	PC(40:7)	292	-0.312669	-0.494315	Yes
Com_463_pos	PC(41:2)	293	-0.313978	-0.492262	Yes
Com_492_pos	PC(43:10)	294	-0.320571	-0.490165	Yes
Com_336_pos	PC(28:0COOH)	295	-0.321824	-0.48806	Yes
Com_563_pos	SM(d37:1)	296	-0.323387	-0.485945	Yes
Com_570_pos	SM(d38:5)	297	-0.325734	-0.483815	Yes
Com_281_pos	PC(18:2/18:2)	298	-0.326396	-0.481681	Yes
Com_516_pos	PE(16:0/18:2)	300	-0.327888	-0.487536	Yes
Com_318_pos	PC(20:4/19:2COOH)	301	-0.328248	-0.48539	Yes
Com_13_pos	Cer(d12:0/18:0)	302	-0.329108	-0.483237	Yes
Com_474_pos	PC(41:8COOH)	303	-0.330434	-0.481076	Yes
Com_409_pos	PC(37:7)	305	-0.337129	-0.486872	Yes
Com_315_pos	PC(20:1CHO/16:0)	306	-0.345041	-0.484615	Yes
Com_457_pos	PC(40:6COOH)	307	-0.347083	-0.482345	Yes
Com_608_pos	SM(t42:1)	308	-0.34809	-0.480069	Yes
Com_675_pos	TG(16:0/16:1/18:3)	309	-0.348556	-0.477789	Yes
Com_359_pos	PC(33:4)	311	-0.351424	-0.483491	Yes
Com_380_pos	PC(35:4COOH)	312	-0.351693	-0.481191	Yes
Com_773_pos	TG(9:0CHO/16:0/18:1)	313	-0.35301	-0.478882	Yes
Com_366_pos	PC(34:1CHO)	314	-0.354075	-0.476567	Yes
Com_22_pos	Cer(d18:0/24:1)	315	-0.355214	-0.474244	Yes
Com_721_pos	TG(18:2/18:2/18:3)	316	-0.357569	-0.471905	Yes
Com_341_pos	PC(30:1COOH)	317	-0.370762	-0.469481	Yes
Com_560_pos	SM(d35:4)	318	-0.3818	-0.466984	Yes
Com_701_pos	TG(17:1/18:1/18:2)	319	-0.382494	-0.464482	Yes
Com_317_pos	PC(20:4/18:0)	320	-0.39076	-0.461927	Yes
Com_617_pos	SM(t44:5)	321	-0.399894	-0.459311	Yes
Com_555_pos	SM(d33:1)	322	-0.400067	-0.456695	Yes
Com_387_pos	PC(36:0CHO)	323	-0.400812	-0.454074	Yes
Com_361_pos	PC(33:6)	324	-0.402496	-0.451442	Yes
Com_551_pos	SM(d30:1)	325	-0.405132	-0.448792	Yes
Com_657_pos	TG(15:0/16:0/17:0)	326	-0.407241	-0.446129	Yes
Com_16_pos	Cer(d16:0/16:0)	328	-0.417323	-0.4514	Yes
Com_741_pos	TG(24:0/16:1/18:1)	329	-0.433684	-0.448563	Yes
Com_268_pos	PC(18:1/19:0)	330	-0.434848	-0.44572	Yes
Com_557_pos	SM(d34:2)	331	-0.436355	-0.442866	Yes
Com_757_pos	TG(36:8CHO/17:1)	332	-0.4368	-0.440009	Yes
Com_631_pos	TG(13:0/16:0/24:0)	333	-0.440847	-0.437126	Yes
Com_559_pos	SM(d35:2)	334	-0.442221	-0.434234	Yes
Com_615_pos	SM(t44:3)	335	-0.443211	-0.431336	Yes
Com_303_pos	PC(19:1/18:2)	336	-0.443611	-0.428434	Yes
Com_338_pos	PC(29:0)	337	-0.4455	-0.425521	Yes
Com_729_pos	TG(20:5/17:0/18:0)	339	-0.448912	-0.430585	Yes
Com_552_pos	SM(d31:1)	340	-0.454329	-0.427614	Yes
Com_647_pos	TG(14:0/17:0/16:1)	341	-0.45651	-0.424628	Yes
Com_472_pos	PC(41:8)	343	-0.458725	-0.429628	Yes
Com_637_pos	TG(14:0/15:0/17:0)	344	-0.463137	-0.4266	Yes
Com_499_pos	PC(44:14CHO)	345	-0.463971	-0.423565	Yes
Com_257_pos	PC(18:0/20:2)	348	-0.474758	-0.43646	Yes
Com_14_pos	Cer(d14:0/16:0)	349	-0.476118	-0.433347	Yes
Com_35_pos	Cer(d20:0/18:3)	350	-0.478904	-0.430215	Yes
Com_360_pos	PC(33:5)	351	-0.484688	-0.427045	Yes
Com_210_pos	PC(15:2/22:5)	352	-0.487326	-0.423858	Yes
Com_194_pos	PC(13:1/22:6)	353	-0.506217	-0.420547	Yes
Com_616_pos	SM(t44:4)	355	-0.514739	-0.425181	Yes
Com_530_pos	PE(38:4)	356	-0.516308	-0.421805	Yes
Com_752_pos	TG(33:0/20:3)	357	-0.516741	-0.418425	Yes
Com_322_pos	PC(22:1/18:2)	358	-0.520821	-0.415019	Yes
Com_419_pos	PC(38:4CHO)	359	-0.527669	-0.411568	Yes
Com_715_pos	TG(18:1/18:1/18:2)	360	-0.527904	-0.408116	Yes
Com_548_pos	PI(36:5)	361	-0.531853	-0.404638	Yes
Com_493_pos	PC(43:11)	362	-0.533543	-0.401148	Yes
Com_772_pos	TG(8:0COOH/29:0)	363	-0.533932	-0.397656	Yes
Com_424_pos	PC(38:7)	364	-0.53447	-0.394161	Yes
Com_226_pos	PC(16:0/22:5)	365	-0.535313	-0.39066	Yes
Com_686_pos	TG(16:0/18:2/18:3)	366	-0.539347	-0.387133	Yes
Com_505_pos	PC(48:2COOH)	367	-0.540009	-0.383601	Yes
Com_639_pos	TG(14:0/16:0/16:0)	368	-0.558414	-0.37995	Yes
Com_404_pos	PC(37:4)	370	-0.559588	-0.38429	Yes
Com_571_pos	SM(d39:2)	371	-0.574891	-0.38053	Yes
Com_517_pos	PE(16:0/18:3)	372	-0.584968	-0.376705	Yes
Com_267_pos	PC(18:1/18:2CHO)	373	-0.588248	-0.372858	Yes
Com_482_pos	PC(42:3)	374	-0.589223	-0.369004	Yes
Com_612_pos	SM(t43:0)	375	-0.590141	-0.365145	Yes
Com_405_pos	PC(37:4COOH)	376	-0.590411	-0.361284	Yes
Com_713_pos	TG(18:0COOH/9:0/9:0)	377	-0.594357	-0.357397	Yes
Com_209_pos	PC(15:1/22:6)	378	-0.597914	-0.353486	Yes
Com_704_pos	TG(17:4CHO/19:4/19:4)	379	-0.60085	-0.349557	Yes
Com_395_pos	PC(36:3CHO)	381	-0.602287	-0.353618	Yes
Com_28_pos	Cer(d18:1/23:1)	382	-0.604376	-0.349666	Yes
Com_476_pos	PC(42:10)	383	-0.604611	-0.345711	Yes
Com_764_pos	TG(40:9/4:0CHO)	384	-0.606693	-0.341744	Yes
Com_718_pos	TG(18:1/18:2/18:2)	385	-0.607104	-0.337773	Yes
Com_440_pos	PC(39:6)	386	-0.609269	-0.333789	Yes
Com_460_pos	PC(41:10)	387	-0.610687	-0.329795	Yes
Com_378_pos	PC(35:3)	390	-0.629815	-0.341676	Yes
Com_744_pos	TG(27:0CHO/18:1)	391	-0.636387	-0.337514	Yes
Com_681_pos	TG(16:0/18:0/20:4)	392	-0.638113	-0.333341	Yes
Com_588_pos	SM(d43:5)	394	-0.640615	-0.337152	Yes
Com_379_pos	PC(35:4)	395	-0.643976	-0.33294	Yes
Com_454_pos	PC(40:4COOH)	396	-0.648773	-0.328697	Yes
Com_613_pos	SM(t43:1)	397	-0.657925	-0.324395	Yes
Com_335_pos	PC(27:1CHO)	398	-0.678535	-0.319957	Yes
Com_760_pos	TG(39:5/7:0COOH)	399	-0.679707	-0.315512	Yes
Com_190_pos	PA(38:2)	400	-0.682849	-0.311046	Yes
Com_418_pos	PC(38:4)	401	-0.684477	-0.30657	Yes
Com_567_pos	SM(d38:2)	402	-0.686457	-0.302081	Yes
Com_503_pos	PC(46:14CHO)	404	-0.727142	-0.305325	Yes
Com_40_pos	Cer(m22:1/18:0)	405	-0.729171	-0.300557	Yes
Com_740_pos	TG(23:7/16:3/16:3)	406	-0.729779	-0.295784	Yes
Com_262_pos	PC(18:0/22:6)	407	-0.733684	-0.290986	Yes
Com_494_pos	PC(43:12)	408	-0.734958	-0.286179	Yes
Com_462_pos	PC(41:12)	409	-0.743077	-0.28132	Yes
Com_659_pos	TG(15:0/16:1/18:1)	410	-0.756511	-0.276372	Yes
Com_629_pos	TG(13:0/14:0/16:1)	411	-0.77509	-0.271303	Yes
Com_375_pos	PC(35:0)	412	-0.78243	-0.266186	Yes
Com_767_pos	TG(4:0/16:0/16:0)	413	-0.823532	-0.2608	Yes
Com_383_pos	PC(35:6)	414	-0.837511	-0.255323	Yes
Com_313_pos	PC(20:1/20:3)	415	-0.8385	-0.24984	Yes
Com_606_pos	SM(t41:1)	416	-0.844426	-0.244317	Yes
Com_425_pos	PC(38:7COOH)	417	-0.845743	-0.238786	Yes
Com_550_pos	SM(d18:1/25:4)	419	-0.860778	-0.241157	Yes
Com_426_pos	PC(38:8)	420	-0.86124	-0.235525	Yes
Com_350_pos	PC(32:0CHO)	422	-0.87926	-0.237774	Yes
Com_666_pos	TG(15:1/18:1/3:0)	423	-0.888454	-0.231964	Yes
Com_277_pos	PC(18:1/22:6)	424	-0.89002	-0.226143	Yes
Com_400_pos	PC(37:1)	425	-0.891106	-0.220316	Yes
Com_509_pos	PC(8:1COOH/28:3)	426	-0.911982	-0.214352	Yes
Com_289_pos	PC(18:2/21:3COOH)	427	-0.932207	-0.208255	Yes
Com_437_pos	PC(39:5)	428	-0.944555	-0.202078	Yes
Com_339_pos	PC(30:0)	430	-0.976175	-0.203694	Yes
Com_766_pos	TG(46:8COOH/2:0)	431	-0.979357	-0.197289	Yes
Com_572_pos	SM(d39:6)	433	-0.983819	-0.198855	Yes
Com_344_pos	PC(30:6)	434	-0.997356	-0.192332	Yes
Com_728_pos	TG(20:0COOH/9:0/9:0)	437	-1.02186	-0.20165	Yes
Com_751_pos	TG(32:7COOH)	439	-1.02613	-0.202939	Yes
Com_449_pos	PC(40:10)	440	-1.0352	-0.196169	Yes
Com_439_pos	PC(39:5COOH)	441	-1.04693	-0.189322	Yes
Com_479_pos	PC(42:12)	442	-1.08741	-0.182211	Yes
Com_205_pos	PC(15:0/18:2)	443	-1.12122	-0.174878	Yes
Com_320_pos	PC(20:5/22:1)	444	-1.16089	-0.167286	Yes
Com_413_pos	PC(38:10)	445	-1.16555	-0.159664	Yes
Com_280_pos	PC(18:2/18:1)	446	-1.18409	-0.15192	Yes
Com_722_pos	TG(18:2/18:3/18:3)	447	-1.20246	-0.144056	Yes
Com_381_pos	PC(35:5)	448	-1.22593	-0.136039	Yes
Com_620_pos	TG(11:0CHO/13:0)	449	-1.23743	-0.127946	Yes
Com_407_pos	PC(37:6)	450	-1.24447	-0.119807	Yes
Com_337_pos	PC(28:1CHO)	451	-1.2561	-0.111593	Yes
Com_687_pos	TG(16:0/18:3/18:3)	452	-1.29788	-0.103105	Yes
Com_434_pos	PC(39:4)	453	-1.33949	-0.0943447	Yes
Com_420_pos	PC(38:4COOH)	455	-1.4024	-0.0931732	Yes
Com_495_pos	PC(43:12CHO)	456	-1.47109	-0.0835525	Yes
Com_596_pos	SM(d44:7)	457	-1.48767	-0.0738234	Yes
Com_512_pos	PE(14:0/18:2)	458	-1.51716	-0.0639014	Yes
Com_734_pos	TG(22:1)	459	-1.56109	-0.0536922	Yes
Com_528_pos	PE(34:6)	460	-1.58593	-0.0433204	Yes
Com_358_pos	PC(33:3)	462	-1.60503	-0.0408238	Yes
Com_348_pos	PC(31:6)	465	-1.81075	-0.0449818	Yes
Com_747_pos	TG(28:8/18:0)	469	-2.03434	-0.0556776	Yes
Com_447_pos	PC(39:8COOH)	471	-2.04115	-0.0503288	Yes
Com_743_pos	TG(26:4/29:4)	472	-2.27311	-0.035463	Yes
Com_356_pos	PC(33:2)	473	-2.57619	-0.0186152	Yes
Com_488_pos	PC(42:8)	474	-2.84642	-2.09275e-08	Yes

## Sheet: MAP04723
ID	Name	RANK IN LIST	RANK METRIC SCORE	RUNNING ES	CORE ENRICHMENT
Com_312_neg	PE(22:2/20:4)	1	0.8764976263046265	0.00293597	Yes
Com_305_neg	PE(20:0/20:4)	2	0.788858950138092	0.017117	Yes
Com_172_neg	PC(18:1/18:1)	4	0.6866943836212158	0.0166409	Yes
Com_233_neg	PC(35:2)	5	0.6651589274406433	0.0285983	Yes
Com_309_neg	PE(20:2/20:4)	6	0.644336998462677	0.0401813	Yes
Com_285_neg	PE(18:0/22:5)	7	0.6382217407226562	0.0516544	Yes
Com_143_neg	PC(16:3/20:4)	8	0.6025152206420898	0.0624856	Yes
Com_300_neg	PE(18:3/20:4)	9	0.5830797553062439	0.0729674	Yes
Com_279_neg	PE(18:0/16:1)	12	0.5530470609664917	0.0572683	Yes
Com_243_neg	PC(40:0COOH)	13	0.5472521781921387	0.067106	Yes
Com_214_neg	PC(24:1/18:2)	14	0.541545569896698	0.0768412	Yes
Com_306_neg	PE(20:1/18:2)	15	0.541064977645874	0.0865677	Yes
Com_157_neg	PC(18:0/11:1CHO)	16	0.522301197052002	0.0959569	Yes
Com_303_neg	PE(19:1/18:2)	17	0.5191702246665955	0.10529	Yes
Com_307_neg	PE(20:1/20:4)	18	0.5149330496788025	0.114547	Yes
Com_110_neg	PC(16:0/16:0)	19	0.49387380480766296	0.123425	Yes
Com_151_neg	PC(17:0CHO/18:2)	20	0.4880966246128082	0.132199	Yes
Com_286_neg	PE(18:1/16:0)	21	0.47381070256233215	0.140717	Yes
Com_252_neg	PC(9:0CHO/18:0)	22	0.4595872461795807	0.148979	Yes
Com_278_neg	PE(18:0/16:0)	23	0.44724583625793457	0.157019	Yes
Com_161_neg	PC(18:0/18:1CHO)	24	0.43323004245758057	0.164807	Yes
Com_219_neg	PC(30:0/18:2)	25	0.43104803562164307	0.172555	Yes
Com_94_neg	PC(14:0CHO/22:4)	26	0.4253113865852356	0.180201	Yes
Com_299_neg	PE(18:2/22:5)	27	0.42024338245391846	0.187756	Yes
Com_311_neg	PE(22:2/18:2)	28	0.4181045591831207	0.195272	Yes
Com_218_neg	PC(30:0/18:1)	32	0.38396576046943665	0.163713	Yes
Com_235_neg	PC(36:1)	33	0.3694312274456024	0.170354	Yes
Com_302_neg	PE(19:0/18:2)	34	0.3655100166797638	0.176924	Yes
Com_162_neg	PC(18:0/18:2)	35	0.36368075013160706	0.183462	Yes
Com_84_neg	PC(10:0COOH/18:0)	36	0.35557326674461365	0.189854	Yes
Com_283_neg	PE(18:0/20:3)	37	0.35334065556526184	0.196206	Yes
Com_208_neg	PC(20:2/18:2)	38	0.35215988755226135	0.202537	Yes
Com_111_neg	PC(16:0/16:1)	39	0.35100626945495605	0.208847	Yes
Com_158_neg	PC(18:0/16:0)	41	0.3406681716442108	0.20215	Yes
Com_140_neg	PC(16:2/22:4)	42	0.33934885263442993	0.20825	Yes
Com_129_neg	PC(16:1/18:0)	43	0.32665038108825684	0.214122	Yes
Com_136_neg	PC(16:1/22:5)	44	0.31764668226242065	0.219833	Yes
Com_127_neg	PC(16:1/16:0)	45	0.31567609310150146	0.225508	Yes
Com_210_neg	PC(22:0/20:4)	46	0.3046037554740906	0.230983	Yes
Com_155_neg	PC(17:1/20:4)	47	0.3022672235965729	0.236417	Yes
Com_298_neg	PE(18:2/22:4)	48	0.2956230640411377	0.241731	Yes
Com_268_neg	PE(16:1/20:5)	49	0.2920672297477722	0.246982	Yes
Com_251_neg	PC(9:0CHO/16:0)	50	0.29135406017303467	0.252219	Yes
Com_270_neg	PE(16:1/22:5)	51	0.28973478078842163	0.257428	Yes
Com_250_neg	PC(8:0CHO/18:0)	52	0.2853884696960449	0.262558	Yes
Com_120_neg	PC(16:0/20:3)	53	0.2833155393600464	0.267651	Yes
Com_113_neg	PC(16:0/18:0)	55	0.27803415060043335	0.259829	Yes
Com_92_neg	PC(14:0/18:2)	56	0.27314475178718567	0.264739	Yes
Com_215_neg	PC(24:1/20:4)	57	0.27213189005851746	0.269631	Yes
Com_205_neg	PC(20:1/18:2)	58	0.27211952209472656	0.274523	Yes
Com_266_neg	PE(16:1/20:1)	59	0.259224534034729	0.279183	Yes
Com_197_neg	PC(19:0/18:2)	60	0.2578488886356354	0.283818	Yes
Com_139_neg	PC(16:2/20:4)	61	0.2526295781135559	0.288359	Yes
Com_291_neg	PE(18:1/22:4)	62	0.24118967354297638	0.292695	Yes
Com_202_neg	PC(20:0/18:2)	63	0.2381775975227356	0.296977	Yes
Com_198_neg	PC(19:0/20:4)	64	0.23159408569335938	0.30114	Yes
Com_134_neg	PC(16:1/20:4)	65	0.23156163096427917	0.305303	Yes
Com_284_neg	PE(18:0/20:4)	66	0.22995196282863617	0.309437	Yes
Com_133_neg	PC(16:1/20:3)	67	0.22636523842811584	0.313506	Yes
Com_178_neg	PC(18:1/22:4)	68	0.22615785896778107	0.317571	Yes
Com_292_neg	PE(18:1/22:5)	69	0.2249012291431427	0.321614	Yes
Com_259_neg	PE(16:0/16:0)	70	0.2207242101430893	0.325582	Yes
Com_116_neg	PC(16:0/18:2)	74	0.19381067156791687	0.290605	No
Com_221_neg	PC(30:1/20:4)	75	0.18988409638404846	0.294018	No
Com_277_neg	PE(17:1/20:4)	76	0.1810719221830368	0.297273	No
Com_93_neg	PC(14:0/20:4)	79	0.165403813123703	0.274606	No
Com_124_neg	PC(16:0/22:4)	80	0.15953081846237183	0.277474	No
Com_190_neg	PC(18:2/22:4)	81	0.15835025906562805	0.28032	No
Com_91_neg	PC(14:0/16:1)	82	0.15279799699783325	0.283067	No
Com_131_neg	PC(16:1/18:2)	83	0.1452605277299881	0.285678	No
Com_114_neg	PC(16:0/18:1)	84	0.14486391842365265	0.288282	No
Com_156_neg	PC(17:2CHO/18:2)	85	0.14344072341918945	0.290861	No
Com_212_neg	PC(22:1/20:4)	87	0.1336074024438858	0.280442	No
Com_135_neg	PC(16:1/22:4)	88	0.1268228441476822	0.282722	No
Com_150_neg	PC(17:0/22:5)	89	0.12453144043684006	0.284961	No
Com_201_neg	PC(20:0/18:1)	90	0.12004509568214417	0.287119	No
Com_296_neg	PE(18:2/20:1)	91	0.1177930235862732	0.289236	No
Com_168_neg	PC(18:0/22:4)	93	0.11459214240312576	0.278476	No
Com_179_neg	PC(18:1/22:5)	94	0.10426933318376541	0.28035	No
Com_146_neg	PC(17:0/18:2)	95	0.1032302975654602	0.282206	No
Com_149_neg	PC(17:0/20:4)	98	0.09238699823617935	0.258226	No
Com_187_neg	PC(18:2/20:4)	99	0.09024917334318161	0.259848	No
Com_103_neg	PC(15:0/16:1)	101	0.08659715950489044	0.248584	No
Com_99_neg	PC(14:1/22:4)	103	0.08415847271680832	0.237277	No
Com_274_neg	PE(17:1/18:1)	104	0.08254901319742203	0.238761	No
Com_213_neg	PC(24:0/18:2)	106	0.07618069648742676	0.22731	No
Com_297_neg	PE(18:2/20:4)	108	0.07316507399082184	0.215804	No
Com_147_neg	PC(17:0/18:3)	110	0.051504574716091156	0.20391	No
Com_294_neg	PE(18:2/18:1)	111	0.051235347986221313	0.204831	No
Com_153_neg	PC(17:1/18:1)	112	0.05037430673837662	0.205736	No
Com_106_neg	PC(15:0/20:4)	113	0.046438515186309814	0.206571	No
Com_203_neg	PC(20:0/20:3)	115	0.037778984755277634	0.19443	No
Com_184_neg	PC(18:2/19:2)	116	0.03667129576206207	0.195089	No
Com_137_neg	PC(16:1/22:6)	117	0.034936074167490005	0.195717	No
Com_191_neg	PC(18:2/22:5)	118	0.01880638301372528	0.196055	No
Com_83_neg	PC(10:0COOH/16:0)	119	0.017309384420514107	0.196366	No
Com_173_neg	PC(18:1/18:2)	120	0.015076172538101673	0.196637	No
Com_160_neg	PC(18:0/18:1)	123	0.011278780177235603	0.171199	No
Com_130_neg	PC(16:1/18:1)	125	0.0034142083022743464	0.15844	No
Com_276_neg	PE(17:1/20:1)	126	0.0024455972015857697	0.158484	No
Com_148_neg	PC(17:0/20:3)	127	0.0020337009336799383	0.15852	No
Com_142_neg	PC(16:3/18:2)	129	-0.0164397	0.145995	No
Com_112_neg	PC(16:0/17:0)	130	-0.0240553	0.146428	No
Com_293_neg	PE(18:1/22:6)	132	-0.0277422	0.134106	No
Com_308_neg	PE(20:2/18:1)	134	-0.0324882	0.12187	No
Com_301_neg	PE(18:4/18:2)	137	-0.0384371	0.0969195	No
Com_196_neg	PC(19:0/18:1)	138	-0.0386052	0.0976135	No
Com_220_neg	PC(30:1/18:2)	139	-0.0408832	0.0983484	No
Com_145_neg	PC(17:0/18:1)	140	-0.0460857	0.0991769	No
Com_154_neg	PC(17:1/18:2)	141	-0.0475992	0.100033	No
Com_115_neg	PC(16:0/18:1CHO)	143	-0.0597654	0.0882864	No
Com_175_neg	PC(18:1/20:1)	144	-0.0600742	0.0893664	No
Com_104_neg	PC(15:0/18:1)	146	-0.0673252	0.0777561	No
Com_199_neg	PC(19:0COOH/18:1)	149	-0.0766653	0.0534933	No
Com_265_neg	PE(16:1/20:0)	150	-0.0771805	0.0548807	No
Com_176_neg	PC(18:1/20:3)	154	-0.0855467	0.017957	No
Com_269_neg	PE(16:1/22:2)	156	-0.0864148	0.00668998	No
Com_271_neg	PE(16:1/22:6)	157	-0.0879684	0.00827136	No
Com_310_neg	PE(21:2COOH/18:2)	158	-0.0914238	0.00991485	No
Com_118_neg	PC(16:0/19:2COOH)	161	-0.0997797	-0.0139325	No
Com_164_neg	PC(18:0/20:1)	162	-0.104694	-0.0120504	No
Com_88_neg	PC(12:1/20:4)	163	-0.116796	-0.00995082	No
Com_186_neg	PC(18:2/20:3)	164	-0.123376	-0.00773293	No
Com_100_neg	PC(14:1/22:6)	167	-0.137275	-0.0309062	No
Com_128_neg	PC(16:1/16:1)	168	-0.139254	-0.0284029	No
Com_263_neg	PE(16:1/18:2)	169	-0.140186	-0.0258828	No
Com_138_neg	PC(16:2/18:1)	170	-0.147028	-0.0232397	No
Com_262_neg	PE(16:1/18:1)	171	-0.147763	-0.0205835	No
Com_95_neg	PC(14:1/18:1)	173	-0.162472	-0.0304833	No
Com_101_neg	PC(15:0/16:0)	177	-0.172159	-0.06585	No
Com_117_neg	PC(16:0/18:3)	178	-0.176209	-0.0626823	No
Com_281_neg	PE(18:0/18:2)	181	-0.185779	-0.0849837	No
Com_122_neg	PC(16:0/20:5)	182	-0.194694	-0.0814837	No
Com_207_neg	PC(20:1/20:4)	183	-0.202909	-0.0778361	No
Com_289_neg	PE(18:1/20:2)	184	-0.203444	-0.0741789	No
Com_97_neg	PC(14:1/20:1)	185	-0.209132	-0.0704194	No
Com_192_neg	PC(18:2/22:6)	187	-0.243823	-0.0788568	No
Com_209_neg	PC(21:0/18:2)	189	-0.250778	-0.0871692	No
Com_287_neg	PE(18:1/18:1)	190	-0.253119	-0.0826189	No
Com_126_neg	PC(16:0/22:6)	191	-0.254751	-0.0780394	No
Com_132_neg	PC(16:1/18:3)	192	-0.265653	-0.0732638	No
Com_183_neg	PC(18:2/18:3)	193	-0.278816	-0.0682516	No
Com_195_neg	PC(18:3/20:4)	194	-0.282349	-0.0631759	No
Com_273_neg	PE(17:0/18:2)	195	-0.291605	-0.0579339	No
Com_254_neg	PE(14:1/20:4)	199	-0.312012	-0.0907865	No
Com_304_neg	PE(20:0/18:2)	201	-0.32097	-0.097837	No
Com_152_neg	PC(17:1/16:0)	203	-0.341357	-0.104521	No
Com_275_neg	PE(17:1/18:2)	204	-0.34457	-0.0983269	No
Com_189_neg	PC(18:2/21:4COOH)	207	-0.360954	-0.117479	No
Com_194_neg	PC(18:3/20:3)	208	-0.374549	-0.110746	No
Com_280_neg	PE(18:0/18:1)	209	-0.379156	-0.10393	No
Com_288_neg	PE(18:1/18:2)	211	-0.4016	-0.109531	No
Com_163_neg	PC(18:0/18:3)	213	-0.427442	-0.114668	No
Com_144_neg	PC(17:0/18:0)	214	-0.437814	-0.106797	No
Com_108_neg	PC(15:1/18:2)	218	-0.512093	-0.136053	No
Com_264_neg	PE(16:1/18:3)	219	-0.547528	-0.12621	No
Com_86_neg	PC(12:1/18:1)	220	-0.550104	-0.116321	No
Com_96_neg	PC(14:1/18:2)	222	-0.634802	-0.11773	No
Com_253_neg	PE(14:1/18:1)	224	-0.676031	-0.118398	No
Com_295_neg	PE(18:2/18:2)	225	-0.676845	-0.106231	No
Com_258_neg	PE(15:1/22:1)	227	-0.778573	-0.105055	No
Com_257_neg	PE(15:1/20:4)	232	-0.90393	-0.140087	No
Com_272_neg	PE(16:2/18:2)	235	-1.11912	-0.145611	No
Com_193_neg	PC(18:3/18:3)	237	-1.18881	-0.13706	No
Com_87_neg	PC(12:1/18:2)	238	-1.21424	-0.115232	No
Com_255_neg	PE(15:1/18:1)	239	-1.23646	-0.0930048	No
Com_282_neg	PE(18:0/18:3)	241	-1.30377	-0.0823878	No
Com_119_neg	PC(16:0/20:0)	242	-1.35891	-0.0579592	No
Com_85_neg	PC(11:0/18:2)	244	-1.59287	-0.0421453	No
Com_89_neg	PC(13:1/18:2)	245	-1.72192	-0.0111909	No
Com_256_neg	PE(15:1/18:2)	246	-2.04886	0.0256408	No

## Sheet: MAP00564
ID	Name	RANK IN LIST	RANK METRIC SCORE	RUNNING ES	CORE ENRICHMENT
Com_312_neg	PE(22:2/20:4)	1	0.8764976263046265	-0.00215281	Yes
Com_305_neg	PE(20:0/20:4)	2	0.788858950138092	0.0109099	Yes
Com_172_neg	PC(18:1/18:1)	4	0.6866943836212158	0.00561411	Yes
Com_233_neg	PC(35:2)	5	0.6651589274406433	0.0166284	Yes
Com_309_neg	PE(20:2/20:4)	6	0.644336998462677	0.027298	Yes
Com_285_neg	PE(18:0/22:5)	7	0.6382217407226562	0.0378662	Yes
Com_143_neg	PC(16:3/20:4)	8	0.6025152206420898	0.0478432	Yes
Com_300_neg	PE(18:3/20:4)	9	0.5830797553062439	0.0574984	Yes
Com_279_neg	PE(18:0/16:1)	12	0.5530470609664917	0.0333229	Yes
Com_243_neg	PC(40:0COOH)	13	0.5472521781921387	0.0423849	Yes
Com_214_neg	PC(24:1/18:2)	14	0.541545569896698	0.0513523	Yes
Com_306_neg	PE(20:1/18:2)	15	0.541064977645874	0.0603117	Yes
Com_157_neg	PC(18:0/11:1CHO)	16	0.522301197052002	0.0689605	Yes
Com_303_neg	PE(19:1/18:2)	17	0.5191702246665955	0.0775574	Yes
Com_307_neg	PE(20:1/20:4)	18	0.5149330496788025	0.0860841	Yes
Com_110_neg	PC(16:0/16:0)	19	0.49387380480766296	0.0942621	Yes
Com_151_neg	PC(17:0CHO/18:2)	20	0.4880966246128082	0.102345	Yes
Com_286_neg	PE(18:1/16:0)	21	0.47381070256233215	0.11019	Yes
Com_252_neg	PC(9:0CHO/18:0)	22	0.4595872461795807	0.117801	Yes
Com_278_neg	PE(18:0/16:0)	23	0.44724583625793457	0.125206	Yes
Com_161_neg	PC(18:0/18:1CHO)	24	0.43323004245758057	0.13238	Yes
Com_219_neg	PC(30:0/18:2)	25	0.43104803562164307	0.139518	Yes
Com_94_neg	PC(14:0CHO/22:4)	26	0.4253113865852356	0.146561	Yes
Com_299_neg	PE(18:2/22:5)	27	0.42024338245391846	0.153519	Yes
Com_311_neg	PE(22:2/18:2)	28	0.4181045591831207	0.160443	Yes
Com_218_neg	PC(30:0/18:1)	32	0.38396576046943665	0.116801	Yes
Com_235_neg	PC(36:1)	33	0.3694312274456024	0.122918	Yes
Com_302_neg	PE(19:0/18:2)	34	0.3655100166797638	0.128971	Yes
Com_162_neg	PC(18:0/18:2)	35	0.36368075013160706	0.134993	Yes
Com_84_neg	PC(10:0COOH/18:0)	36	0.35557326674461365	0.140881	Yes
Com_283_neg	PE(18:0/20:3)	37	0.35334065556526184	0.146732	Yes
Com_208_neg	PC(20:2/18:2)	38	0.35215988755226135	0.152563	Yes
Com_111_neg	PC(16:0/16:1)	39	0.35100626945495605	0.158375	Yes
Com_158_neg	PC(18:0/16:0)	41	0.3406681716442108	0.14735	Yes
Com_140_neg	PC(16:2/22:4)	42	0.33934885263442993	0.152969	Yes
Com_129_neg	PC(16:1/18:0)	43	0.32665038108825684	0.158378	Yes
Com_136_neg	PC(16:1/22:5)	44	0.31764668226242065	0.163638	Yes
Com_127_neg	PC(16:1/16:0)	45	0.31567609310150146	0.168865	Yes
Com_210_neg	PC(22:0/20:4)	46	0.3046037554740906	0.173909	Yes
Com_155_neg	PC(17:1/20:4)	47	0.3022672235965729	0.178914	Yes
Com_298_neg	PE(18:2/22:4)	48	0.2956230640411377	0.18381	Yes
Com_268_neg	PE(16:1/20:5)	49	0.2920672297477722	0.188646	Yes
Com_251_neg	PC(9:0CHO/16:0)	50	0.29135406017303467	0.19347	Yes
Com_270_neg	PE(16:1/22:5)	51	0.28973478078842163	0.198268	Yes
Com_250_neg	PC(8:0CHO/18:0)	52	0.2853884696960449	0.202994	Yes
Com_120_neg	PC(16:0/20:3)	53	0.2833155393600464	0.207685	Yes
Com_113_neg	PC(16:0/18:0)	55	0.27803415060043335	0.195623	Yes
Com_92_neg	PC(14:0/18:2)	56	0.27314475178718567	0.200146	Yes
Com_215_neg	PC(24:1/20:4)	57	0.27213189005851746	0.204652	Yes
Com_205_neg	PC(20:1/18:2)	58	0.27211952209472656	0.209158	Yes
Com_266_neg	PE(16:1/20:1)	59	0.259224534034729	0.21345	Yes
Com_197_neg	PC(19:0/18:2)	60	0.2578488886356354	0.21772	Yes
Com_139_neg	PC(16:2/20:4)	61	0.2526295781135559	0.221903	Yes
Com_291_neg	PE(18:1/22:4)	62	0.24118967354297638	0.225897	Yes
Com_202_neg	PC(20:0/18:2)	63	0.2381775975227356	0.229841	Yes
Com_198_neg	PC(19:0/20:4)	64	0.23159408569335938	0.233676	Yes
Com_134_neg	PC(16:1/20:4)	65	0.23156163096427917	0.23751	Yes
Com_284_neg	PE(18:0/20:4)	66	0.22995196282863617	0.241318	Yes
Com_133_neg	PC(16:1/20:3)	67	0.22636523842811584	0.245066	Yes
Com_178_neg	PC(18:1/22:4)	68	0.22615785896778107	0.248811	Yes
Com_292_neg	PE(18:1/22:5)	69	0.2249012291431427	0.252536	Yes
Com_259_neg	PE(16:0/16:0)	70	0.2207242101430893	0.25619	Yes
Com_64_neg	LPC(18:1)	72	0.1985444277524948	0.242812	Yes
Com_61_neg	LPC(16:1)	73	0.19793955981731415	0.246089	Yes
Com_116_neg	PC(16:0/18:2)	74	0.19381067156791687	0.249298	Yes
Com_221_neg	PC(30:1/20:4)	75	0.18988409638404846	0.252443	Yes
Com_277_neg	PE(17:1/20:4)	76	0.1810719221830368	0.255441	Yes
Com_59_neg	LPC(15:0)	77	0.17985817790031433	0.258419	Yes
Com_93_neg	PC(14:0/20:4)	79	0.165403813123703	0.244492	Yes
Com_124_neg	PC(16:0/22:4)	80	0.15953081846237183	0.247133	Yes
Com_190_neg	PC(18:2/22:4)	81	0.15835025906562805	0.249755	Yes
Com_91_neg	PC(14:0/16:1)	82	0.15279799699783325	0.252286	Yes
Com_131_neg	PC(16:1/18:2)	83	0.1452605277299881	0.254691	Yes
Com_114_neg	PC(16:0/18:1)	84	0.14486391842365265	0.25709	Yes
Com_156_neg	PC(17:2CHO/18:2)	85	0.14344072341918945	0.259465	Yes
Com_81_neg	PA(18:1/18:2)	86	0.14238470792770386	0.261823	Yes
Com_212_neg	PC(22:1/20:4)	87	0.1336074024438858	0.264035	Yes
Com_135_neg	PC(16:1/22:4)	88	0.1268228441476822	0.266135	Yes
Com_150_neg	PC(17:0/22:5)	89	0.12453144043684006	0.268197	Yes
Com_201_neg	PC(20:0/18:1)	90	0.12004509568214417	0.270185	Yes
Com_296_neg	PE(18:2/20:1)	91	0.1177930235862732	0.272136	Yes
Com_168_neg	PC(18:0/22:4)	93	0.11459214240312576	0.257366	No
Com_179_neg	PC(18:1/22:5)	94	0.10426933318376541	0.259093	No
Com_146_neg	PC(17:0/18:2)	95	0.1032302975654602	0.260802	No
Com_58_neg	LPC(14:0)	96	0.09992096573114395	0.262457	No
Com_149_neg	PC(17:0/20:4)	98	0.09238699823617935	0.24732	No
Com_187_neg	PC(18:2/20:4)	99	0.09024917334318161	0.248815	No
Com_313_neg	PI(16:0/20:4)	100	0.08998673409223557	0.250305	No
Com_103_neg	PC(15:0/16:1)	101	0.08659715950489044	0.251739	No
Com_99_neg	PC(14:1/22:4)	103	0.08415847271680832	0.236466	No
Com_274_neg	PE(17:1/18:1)	104	0.08254901319742203	0.237832	No
Com_213_neg	PC(24:0/18:2)	106	0.07618069648742676	0.222427	No
Com_297_neg	PE(18:2/20:4)	108	0.07316507399082184	0.206972	No
Com_147_neg	PC(17:0/18:3)	110	0.051504574716091156	0.191158	No
Com_294_neg	PE(18:2/18:1)	111	0.051235347986221313	0.192007	No
Com_153_neg	PC(17:1/18:1)	112	0.05037430673837662	0.192841	No
Com_106_neg	PC(15:0/20:4)	113	0.046438515186309814	0.19361	No
Com_203_neg	PC(20:0/20:3)	115	0.037778984755277634	0.177569	No
Com_184_neg	PC(18:2/19:2)	116	0.03667129576206207	0.178176	No
Com_137_neg	PC(16:1/22:6)	117	0.034936074167490005	0.178755	No
Com_191_neg	PC(18:2/22:5)	118	0.01880638301372528	0.179066	No
Com_83_neg	PC(10:0COOH/16:0)	119	0.017309384420514107	0.179353	No
Com_173_neg	PC(18:1/18:2)	120	0.015076172538101673	0.179602	No
Com_160_neg	PC(18:0/18:1)	123	0.011278780177235603	0.146456	No
Com_314_neg	PI(17:0/18:0)	124	0.0037182120140641928	0.146517	No
Com_130_neg	PC(16:1/18:1)	125	0.0034142083022743464	0.146574	No
Com_276_neg	PE(17:1/20:1)	126	0.0024455972015857697	0.146614	No
Com_148_neg	PC(17:0/20:3)	127	0.0020337009336799383	0.146648	No
Com_142_neg	PC(16:3/18:2)	129	-0.0164397	0.130253	No
Com_112_neg	PC(16:0/17:0)	130	-0.0240553	0.130652	No
Com_293_neg	PE(18:1/22:6)	132	-0.0277422	0.114444	No
Com_308_neg	PE(20:2/18:1)	134	-0.0324882	0.0983158	No
Com_62_neg	LPC(17:0)	135	-0.0351063	0.0988971	No
Com_66_neg	LPC(19:0)	136	-0.0366647	0.0995042	No
Com_301_neg	PE(18:4/18:2)	137	-0.0384371	0.100141	No
Com_196_neg	PC(19:0/18:1)	138	-0.0386052	0.10078	No
Com_220_neg	PC(30:1/18:2)	139	-0.0408832	0.101457	No
Com_145_neg	PC(17:0/18:1)	140	-0.0460857	0.10222	No
Com_154_neg	PC(17:1/18:2)	141	-0.0475992	0.103008	No
Com_115_neg	PC(16:0/18:1CHO)	143	-0.0597654	0.0873313	No
Com_175_neg	PC(18:1/20:1)	144	-0.0600742	0.088326	No
Com_104_neg	PC(15:0/18:1)	146	-0.0673252	0.0727742	No
Com_63_neg	LPC(18:0)	148	-0.0704232	0.0572737	No
Com_199_neg	PC(19:0COOH/18:1)	149	-0.0766653	0.0585431	No
Com_265_neg	PE(16:1/20:0)	150	-0.0771805	0.0598212	No
Com_315_neg	PI(18:0/18:2)	152	-0.0822967	0.0445173	No
Com_176_neg	PC(18:1/20:3)	154	-0.0855467	0.0292671	No
Com_269_neg	PE(16:1/22:2)	156	-0.0864148	0.0140314	No
Com_271_neg	PE(16:1/22:6)	157	-0.0879684	0.0154881	No
Com_310_neg	PE(21:2COOH/18:2)	158	-0.0914238	0.017002	No
Com_118_neg	PC(16:0/19:2COOH)	161	-0.0997797	-0.0146791	No
Com_164_neg	PC(18:0/20:1)	162	-0.104694	-0.0129455	No
Com_88_neg	PC(12:1/20:4)	163	-0.116796	-0.0110115	No
Com_186_neg	PC(18:2/20:3)	164	-0.123376	-0.00896851	No
Com_100_neg	PC(14:1/22:6)	167	-0.137275	-0.0400287	No
Com_128_neg	PC(16:1/16:1)	168	-0.139254	-0.0377228	No
Com_263_neg	PE(16:1/18:2)	169	-0.140186	-0.0354015	No
Com_138_neg	PC(16:2/18:1)	170	-0.147028	-0.0329669	No
Com_262_neg	PE(16:1/18:1)	171	-0.147763	-0.0305201	No
Com_95_neg	PC(14:1/18:1)	173	-0.162472	-0.0444964	No
Com_101_neg	PC(15:0/16:0)	177	-0.172159	-0.0916456	No
Com_117_neg	PC(16:0/18:3)	178	-0.176209	-0.0887278	No
Com_281_neg	PE(18:0/18:2)	181	-0.185779	-0.118985	No
Com_122_neg	PC(16:0/20:5)	182	-0.194694	-0.115761	No
Com_207_neg	PC(20:1/20:4)	183	-0.202909	-0.112401	No
Com_289_neg	PE(18:1/20:2)	184	-0.203444	-0.109032	No
Com_97_neg	PC(14:1/20:1)	185	-0.209132	-0.105569	No
Com_192_neg	PC(18:2/22:6)	187	-0.243823	-0.118198	No
Com_209_neg	PC(21:0/18:2)	189	-0.250778	-0.130712	No
Com_287_neg	PE(18:1/18:1)	190	-0.253119	-0.126521	No
Com_126_neg	PC(16:0/22:6)	191	-0.254751	-0.122303	No
Com_132_neg	PC(16:1/18:3)	192	-0.265653	-0.117904	No
Com_183_neg	PC(18:2/18:3)	193	-0.278816	-0.113287	No
Com_195_neg	PC(18:3/20:4)	194	-0.282349	-0.108611	No
Com_273_neg	PE(17:0/18:2)	195	-0.291605	-0.103783	No
Com_82_neg	PA(28:4/21:1)	196	-0.297459	-0.0988571	No
Com_67_neg	LPC(20:1)	197	-0.297802	-0.0939258	No
Com_254_neg	PE(14:1/20:4)	199	-0.312012	-0.105426	No
Com_304_neg	PE(20:0/18:2)	201	-0.32097	-0.116778	No
Com_152_neg	PC(17:1/16:0)	203	-0.341357	-0.127792	No
Com_275_neg	PE(17:1/18:2)	204	-0.34457	-0.122086	No
Com_189_neg	PC(18:2/21:4COOH)	207	-0.360954	-0.149442	No
Com_194_neg	PC(18:3/20:3)	208	-0.374549	-0.14324	No
Com_280_neg	PE(18:0/18:1)	209	-0.379156	-0.136962	No
Com_288_neg	PE(18:1/18:2)	211	-0.4016	-0.146978	No
Com_163_neg	PC(18:0/18:3)	213	-0.427442	-0.156567	No
Com_144_neg	PC(17:0/18:0)	214	-0.437814	-0.149317	No
Com_69_neg	LPC(20:4)	215	-0.448084	-0.141898	No
Com_317_neg	PI(18:1/18:2)	216	-0.4853	-0.133862	No
Com_65_neg	LPC(18:3)	217	-0.507577	-0.125457	No
Com_108_neg	PC(15:1/18:2)	218	-0.512093	-0.116977	No
Com_264_neg	PE(16:1/18:3)	219	-0.547528	-0.10791	No
Com_86_neg	PC(12:1/18:1)	220	-0.550104	-0.0988013	No
Com_96_neg	PC(14:1/18:2)	222	-0.634802	-0.104956	No
Com_253_neg	PE(14:1/18:1)	224	-0.676031	-0.110429	No
Com_295_neg	PE(18:2/18:2)	225	-0.676845	-0.0992209	No
Com_68_neg	LPC(20:3)	226	-0.725496	-0.0872074	No
Com_258_neg	PE(15:1/22:1)	227	-0.778573	-0.0743151	No
Com_316_neg	PI(18:1/18:1)	230	-0.864062	-0.0933405	No
Com_257_neg	PE(15:1/20:4)	232	-0.90393	-0.095039	No
Com_272_neg	PE(16:2/18:2)	235	-1.11912	-0.109841	No
Com_193_neg	PC(18:3/18:3)	237	-1.18881	-0.106822	No
Com_87_neg	PC(12:1/18:2)	238	-1.21424	-0.0867157	No
Com_255_neg	PE(15:1/18:1)	239	-1.23646	-0.0662412	No
Com_282_neg	PE(18:0/18:3)	241	-1.30377	-0.0613187	No
Com_119_neg	PC(16:0/20:0)	242	-1.35891	-0.0388166	No
Com_85_neg	PC(11:0/18:2)	244	-1.59287	-0.0291071	No
Com_89_neg	PC(13:1/18:2)	245	-1.72192	-0.000593916	No
Com_256_neg	PE(15:1/18:2)	246	-2.04886	0.0333331	No
