# Supplementary material for: Plasma Lipidomics and Proteomics Analyses Pre- and Post-5000 m Race in Yili Horses
Source: Animals (Basel). 2025 Mar 30;15(7):994. doi: 10.3390/ani15070994 (PMC11987874; doi:10.3390/ani15070994)
Supplement: Supplementary file 1 [file animals-15-00994-s001.zip › Supplementary Materials/Table S3 Basic Information of Differential Proteins.xlsx]

## Sheet: Table S3
Table S3 Basic Information of Differential Proteins
Protein	Description	Gene	A_1	A_2	A_3	B_1	B_2	B_3	A.vs.B FC	A.vs.B Pvalue	A.vs.B log2FC	A.vs.B UP.DOWN	GO_NUM	GO_Description	KEGG_Description	KEGG_EC	KEGG_ko	KOGs_Function_Description	KOGs_Function_Class	KOGs_Class_Description	IPR_Term	Subcellular_localization	TF_family
XP_010945852.1	adenosylhomocysteinase 3 isoform X7 Camelus bactrianus	-	0	0	0	2682.73352622297	4911.29248886859	5613.4908843933	#NAME?	0	#NAME?	down	3	Molecular Function:adenosylhomocysteinase activity (GO:0004013),Biological Process:S-adenosylhomocysteine catabolic process (GO:0019510),Molecular Function:NAD binding (GO:0051287)	adenosylhomocysteinase	3.3.1.1	ko00270 Cysteine and methionine metabolism ko01100 Metabolic pathways	S-adenosylhomocysteine hydrolase	H	Coenzyme transport and metabolism ;	IPR000043 [Adenosylhomocysteinase] ; IPR015878 [S-adenosyl-L-homocysteine hydrolase, NAD binding domain]	cytoplasm protein	--
XP_010946545.1	proteasome subunit alpha type_5 isoform X1 Camelus bactrianus	-	26878.2	25126.1688952484	29892.1834700309	32070.7451333837	41178.7545449005	41600.9811854866	0.713071044625581	0.0321280550235435	-0.487882	down	5	Molecular Function:endopeptidase activity (GO:0004175),Molecular Function:threonine-type endopeptidase activity (GO:0004298),Cellular Component:proteasome core complex (GO:0005839),Biological Process:ubiquitin-dependent protein catabolic process (GO:0006511),Biological Process:proteolysis involved in cellular protein catabolic process (GO:0051603)	20S proteasome subunit alpha 5	3.4.25.1	ko03050 Proteasome	20S proteasome, regulatory subunit alpha type PSMA5/PUP2	O	Posttranslational modification, protein turnover, chaperones ;	IPR000426 [Proteasome alpha-subunit, N-terminal domain] ; IPR001353 [Proteasome, subunit alpha/beta]	nucleus protein	--
XP_010946570.1	ubiquitin_conjugating enzyme E2 variant 2 isoform X2 Camelus bactrianus	-	15937.7	8439.77824783011	16887.8763766188	22897.7777803112	20949.0704250644	27698.8256149203	0.576769389692195	0.0391151165984515	-0.793933	down	--	--	ubiquitin-conjugating enzyme E2 variant	--		Ubiquitin-conjugating enzyme E2	O	Posttranslational modification, protein turnover, chaperones ;	IPR000608 [Ubiquitin-conjugating enzyme E2]	endoplasmic reticulum protein	--
XP_010946747.1	dihydropyrimidinase_related protein 2 Camelus bactrianus	-	30026.9	18742.3109691905	26176.0256201856	40309.6614728785	45307.3520048565	36776.7933581066	0.612328667004328	0.0186879317167786	-0.707622	down	1	Molecular Function:hydrolase activity (GO:0016787)	dihydropyrimidinase-like 2	--	ko04360 Axon guidance	Dihydroorotase and related enzymes	F	Nucleotide transport and metabolism ;	IPR006680 [Amidohydrolase-related]	centrosome protein	--
XP_010947032.1	60S ribosomal protein L37a Camelus bactrianus	-	0	0	0	11125.9048946595	6596.65985494046	2019.2744354884	#NAME?	0	#NAME?	down	4	Molecular Function:structural constituent of ribosome (GO:0003735),Cellular Component:intracellular (GO:0005622),Cellular Component:ribosome (GO:0005840),Biological Process:translation (GO:0006412)	large subunit ribosomal protein L37Ae	--	ko03010 Ribosome	60S ribosomal protein L37	J	Translation, ribosomal structure and biogenesis ;	IPR002674 [Ribosomal protein L37ae]	--	--
XP_010947071.1	villin_1 Camelus bactrianus	-	0	0	0	2440.6794870481	8670.50946995705	4931.5	#NAME?	0	#NAME?	down	2	Molecular Function:actin binding (GO:0003779),Biological Process:cytoskeleton organization (GO:0007010)	villin 1	--	--	Actin regulatory proteins (gelsolin/villin family)	Z	Cytoskeleton ;	IPR003128 [Villin headpiece] ; IPR007123 [Gelsolin-like domain]	cytoskeleton protein	--
XP_010947427.1	SLA class II histocompatibility antigen_DQ haplotype D alpha chain Camelus bactrianus	-	27388	22285.1235817274	23457.4435728787	21034.9963685525	15205.3500844751	13617.9025059412	1.46676966563325	0.0469088133737074	0.552642334992999	up	4	Biological Process:immune response (GO:0006955),Cellular Component:membrane (GO:0016020),Biological Process:antigen processing and presentation (GO:0019882),Cellular Component:MHC class II protein complex (GO:0042613)	major histocompatibility complex, class II	--	ko04145 Phagosome ko04514 Cell adhesion molecules (CAMs) ko04612 Antigen processing and presentation ko04640 Hematopoietic cell lineage ko04658 Th1 and Th2 cell differentiation ko04659 Th17 cell differentiation ko04672 Intestinal immune network for IgA production ko04940 Type I diabetes mellitus ko05140 Leishmaniasis ko05145 Toxoplasmosis ko05150 Staphylococcus aureus infection ko05152 Tuberculos…	--	--	--	IPR001003 [MHC class II, alpha chain, N-terminal] ; IPR003597 [Immunoglobulin C1-set] ; IPR032431 [Immunoglobulin C1-set, C-terminal extension]	lysosome protein	--
XP_010947915.1	nucleoside diphosphate kinase A Camelus bactrianus	-	85620.7	47174.0130117352	106939.666512268	157295.503859646	146319.558791225	176413.131896226	0.499417288916104	0.0149484937279152	-1.00168	down	5	Molecular Function:nucleoside diphosphate kinase activity (GO:0004550),Biological Process:nucleoside diphosphate phosphorylation (GO:0006165),Biological Process:GTP biosynthetic process (GO:0006183),Biological Process:UTP biosynthetic process (GO:0006228),Biological Process:CTP biosynthetic process (GO:0006241)	nucleoside-diphosphate kinase	2.7.4.6	ko00230 Purine metabolism ko00240 Pyrimidine metabolism ko01100 Metabolic pathways	Nucleoside diphosphate kinase	F	Nucleotide transport and metabolism ;	IPR001564 [Nucleoside diphosphate kinase]	nucleus protein	--
XP_010947938.1	ras_related protein Rab_2B Camelus bactrianus	-	12521.2	4497.51937881353	12947.1804221402	20141.0197773244	23743.2728039143	22991.7875786703	0.448080983952731	0.0141721289762287	-1.15817	down	2	Molecular Function:GTP binding (GO:0005525),Biological Process:small GTPase mediated signal transduction (GO:0007264)	Ras-related protein Rab-2B	--	--	GTPase Rab2, small G protein superfamily	U	Intracellular trafficking, secretion, and vesicular transport ;	IPR001806 [Small GTPase superfamily]	endoplasmic reticulum protein	--
XP_010948957.1	protein disulfide_isomerase Camelus bactrianus	-	72225.9	38740.1888848146	42293.5796434205	127215.91413504	217047.273532368	117512.77798289	0.331891826185467	0.0370245304058289	-1.59121	down	1	Biological Process:cell redox homeostasis (GO:0045454)	protein disulfide-isomerase A1	5.3.4.1	ko04141 Protein processing in endoplasmic reticulum	Protein disulfide isomerase (prolyl 4-hydroxylase beta subunit)	O	Posttranslational modification, protein turnover, chaperones ;	IPR013766 [Thioredoxin domain]	endoplasmic reticulum protein	--
XP_010949543.1	serine_threonine_protein phosphatase 2A activator isoform X2 Camelus bactrianus	-	9527.36	7442.69540541509	7598.46345348639	16850.3889613413	13108.5897154671	20521.6259113682	0.4866922466427	0.0182780494071194	-1.03892	down	1	Molecular Function:phosphatase activator activity (GO:0019211)	serine/threonine-protein phosphatase 2A activator	--	ko04931 Insulin resistance	Phosphotyrosyl phosphatase activator	DT	Cell cycle control, cell division, chromosome partitioning ; Signal transduction mechanisms ;	IPR004327 [Phosphotyrosyl phosphatase activator, PTPA]	--	--
XP_010949693.1	carboxypeptidase B2 Camelus bactrianus	-	598023	609550.361323873	547144.009737692	493781.409959265	515451.032441682	447972.433439164	1.20416655211226	0.0229665795509046	0.268034949646144	up	4	Molecular Function:carboxypeptidase activity (GO:0004180),Molecular Function:metallocarboxypeptidase activity (GO:0004181),Biological Process:proteolysis (GO:0006508),Molecular Function:zinc ion binding (GO:0008270)	carboxypeptidase B2	3.4.17.20	ko04610 Complement and coagulation cascades ko04972 Pancreatic secretion ko04974 Protein digestion and absorption	Zinc carboxypeptidase	S	Function unknown ;	IPR000834 [Peptidase M14, carboxypeptidase A] ; IPR003146 [Carboxypeptidase, activation peptide]	extracell protein	--
XP_010951575.1	protocadherin Fat 1 isoform X2 Camelus bactrianus	-	0	0	0	5821.52303515095	2589.58603699931	9492.42950422979	#NAME?	0	#NAME?	down	4	Molecular Function:calcium ion binding (GO:0005509),Molecular Function:protein binding (GO:0005515),Biological Process:homophilic cell adhesion via plasma membrane adhesion molecules (GO:0007156),Cellular Component:membrane (GO:0016020)	protocadherin Fat 1/2/3	--	--	Uncharacterized conserved protein, contains laminin, cadherin and EGF domains	T	Signal transduction mechanisms ;	IPR000742 [EGF-like domain] ; IPR001791 [Laminin G domain] ; IPR001881 [EGF-like calcium-binding domain] ; IPR002126 [Cadherin]	plasma membrane protein	--
XP_010951868.1	alcohol dehydrogenase E chain Camelus bactrianus	-	4651.46	9692.46773806203	13468.0043885618	0	0	0	Inf	0	Inf	up	1	Biological Process:oxidation-reduction process (GO:0055114)	alcohol dehydrogenase 1/7	1.1.1.1	ko00010 Glycolysis / Gluconeogenesis ko00071 Fatty acid degradation ko00350 Tyrosine metabolism ko00830 Retinol metabolism ko00980 Metabolism of xenobiotics by cytochrome P450 ko00982 Drug metabolism - cytochrome P450 ko01100 Metabolic pathways ko05204 Chemical carcinogenesis	Alcohol dehydrogenase, class III	Q	Secondary metabolites biosynthesis, transport and catabolism ;	IPR013149 [Alcohol dehydrogenase, C-terminal] ; IPR013154 [Alcohol dehydrogenase, N-terminal]	cytoplasm protein	--
XP_010951889.1	metal cation symporter ZIP8 Camelus bactrianus	-	3097.82	2139.31121592281	3850.73450176641	0	0	0	Inf	0	Inf	up	4	Cellular Component:membrane (GO:0016020),Biological Process:metal ion transport (GO:0030001),Molecular Function:metal ion transmembrane transporter activity (GO:0046873),Biological Process:transmembrane transport (GO:0055085)	solute carrier family 39 (zinc transporter), member 8	--	ko04216 Ferroptosis	Putative zinc transporter	P	Inorganic ion transport and metabolism ;	IPR003689 [Zinc/iron permease]	plasma membrane protein	--
XP_010952099.1	4_trimethylaminobutyraldehyde dehydrogenase Camelus bactrianus	-	10767.8	0	9880.76274167438	16601.3388789427	26134.1776919084	23072.169578212	0.470656938801252	0.04979892566082	-1.08725	down	3	Biological Process:metabolic process (GO:0008152),Molecular Function:oxidoreductase activity (GO:0016491),Biological Process:oxidation-reduction process (GO:0055114)	--	--	ko00010 Glycolysis / Gluconeogenesis ko00053 Ascorbate and aldarate metabolism ko00071 Fatty acid degradation ko00280 Valine, leucine and isoleucine degradation ko00310 Lysine degradation ko00330 Arginine and proline metabolism ko00340 Histidine metabolism ko00380 Tryptophan metabolism ko00410 beta-Alanine metabolism ko00561 Glycerolipid metabolism ko00620 Pyruvate metabolism ko01100 Metabolic pa…	Aldehyde dehydrogenase	C	Energy production and conversion ;	IPR015590 [Aldehyde dehydrogenase domain]	cytoplasm protein	--
XP_010952302.1	tropomyosin alpha_3 chain isoform X1 Camelus bactrianus	-	33107.6	25695.0198520283	36743.8331875068	47461.813816452	48210.7073555761	58500.9796253933	0.619733304007151	0.0154424386425147	-0.690281	down	--	--	tropomyosin 4	--	ko04260 Cardiac muscle contraction ko04261 Adrenergic signaling in cardiomyocytes ko05410 Hypertrophic cardiomyopathy (HCM) ko05414 Dilated cardiomyopathy (DCM)	Actin filament-coating protein tropomyosin	Z	Cytoskeleton ;	IPR000533 [Tropomyosin]	--	--
XP_010952483.1	calreticulin Camelus bactrianus	-	48915.9	24319.5957876584	44383.5594340819	92133.3610733764	120927.848710055	111619.915275168	0.362260218238778	0.0037098202305133	-1.4649	down	4	Molecular Function:calcium ion binding (GO:0005509),Cellular Component:endoplasmic reticulum (GO:0005783),Biological Process:protein folding (GO:0006457),Molecular Function:unfolded protein binding (GO:0051082)	calreticulin	--	ko04141 Protein processing in endoplasmic reticulum ko04145 Phagosome ko04612 Antigen processing and presentation ko05142 Chagas disease (American trypanosomiasis) ko05166 HTLV-I infection	Calreticulin	O	Posttranslational modification, protein turnover, chaperones ;	IPR001580 [Calreticulin/calnexin]	extracell protein	--
XP_010952504.1	lysosomal alpha_mannosidase Camelus bactrianus	-	0	0	0	6906.29463041298	5349.82592345602	8290.12271928775	#NAME?	0	#NAME?	down	5	Molecular Function:alpha-mannosidase activity (GO:0004559),Biological Process:carbohydrate metabolic process (GO:0005975),Biological Process:mannose metabolic process (GO:0006013),Molecular Function:zinc ion binding (GO:0008270),Molecular Function:mannosidase activity (GO:0015923)	lysosomal alpha-mannosidase	3.2.1.24	ko00511 Other glycan degradation ko04142 Lysosome	Glycosyl hydrolase, family 38 - alpha-mannosidase	G	Carbohydrate transport and metabolism ;	IPR000602 [Glycoside hydrolase family 38, N-terminal domain] ; IPR011682 [Glycosyl hydrolase family 38, C-terminal] ; IPR015341 [Glycoside hydrolase family 38, central domain]	lysosome protein	--
XP_010953149.1	protein disulfide_isomerase A4 Camelus bactrianus	-	23352.9	7500.14492519417	18369.9323035264	39979.6701137003	45827.4204354103	33627.1882593477	0.412134420032472	0.0161947764659774	-1.27881	down	1	Biological Process:cell redox homeostasis (GO:0045454)	protein disulfide-isomerase A4	5.3.4.1	ko04141 Protein processing in endoplasmic reticulum ko04918 Thyroid hormone synthesis	Protein disulfide isomerase (prolyl 4-hydroxylase beta subunit)	O	Posttranslational modification, protein turnover, chaperones ;	IPR013766 [Thioredoxin domain]	endoplasmic reticulum protein	--
XP_010953456.1	LRP chaperone MESD Camelus bactrianus	-	0	0	0	16737.7504013474	9785.13186426441	25655.5506865088	#NAME?	0	#NAME?	down	--	--	--	--	--	Uncharacterized conserved protein (involved in mesoderm differentiation in humans)	R	General function prediction only ;	IPR019330 [Mesoderm development candidate 2]	--	--
XP_010953476.1	transmembrane emp24 domain_containing protein 3 Camelus bactrianus	-	0	0	0	2501.45902761165	23523.8298500514	5628.10925118691	#NAME?	0	#NAME?	down	2	Biological Process:transport (GO:0006810),Cellular Component:integral component of membrane (GO:0016021)	p24 family protein gamma-3	--	--	emp24/gp25L/p24 family of membrane trafficking proteins	U	Intracellular trafficking, secretion, and vesicular transport ;	IPR009038 [GOLD domain]	Golgi apparatus protein	--
XP_010953614.1	pyruvate kinase PKM isoform X1 Camelus bactrianus	-	30266.3	27745.2073956758	32381.632214284	16197.4249271253	15718.4827532747	23666.6667325506	1.62628558616922	0.0161385280007399	0.701580626153309	up	4	Molecular Function:magnesium ion binding (GO:0000287),Molecular Function:pyruvate kinase activity (GO:0004743),Biological Process:glycolytic process (GO:0006096),Molecular Function:potassium ion binding (GO:0030955)	pyruvate kinase	2.7.1.40	ko00010 Glycolysis / Gluconeogenesis ko00230 Purine metabolism ko00620 Pyruvate metabolism ko01100 Metabolic pathways ko01200 Carbon metabolism ko01230 Biosynthesis of amino acids ko04922 Glucagon signaling pathway ko04930 Type II diabetes mellitus ko05165 Human papillomavirus infection ko05203 Viral carcinogenesis ko05230 Central carbon metabolism in cancer	Pyruvate kinase	G	Carbohydrate transport and metabolism ;	IPR015793 [Pyruvate kinase, barrel] ; IPR015795 [Pyruvate kinase, C-terminal]	--	--
XP_010953633.1	acidic leucine_rich nuclear phosphoprotein 32 family member A Camelus bactrianus	-	15458.2	0	12420.0902760545	31189.2210462755	0	38869.3878414419	0.397928116453681	0.0362677917928759	-1.32942	down	--	--	acidic leucine-rich nuclear phosphoprotein 32 family member A/C/D	--	--	Leucine-rich acidic nuclear protein	DR	Cell cycle control, cell division, chromosome partitioning ; General function prediction only ;	--	nucleus protein	--
XP_010954444.1	endoplasmic reticulum chaperone BiP Camelus bactrianus	-	113840	60207.8935624998	90755.7954209208	190341.053656455	249389.526499361	202555.031715608	0.412283389334946	0.00611556758103236	-1.27829	down	--	--	heat shock 70kDa protein 5	--	ko03060 Protein export ko04141 Protein processing in endoplasmic reticulum ko04918 Thyroid hormone synthesis ko05020 Prion diseases	Molecular chaperones GRP78/BiP/KAR2, HSP70 superfamily	O	Posttranslational modification, protein turnover, chaperones ;	IPR013126 [Heat shock protein 70 family]	mitochondrion protein	--
XP_010954455.1	proteasome subunit beta type_7 isoform X1 Camelus bactrianus	-	20464.8	14133.2901625646	21613.5157703644	26981.1802904023	30590.5751705103	39020.0090014663	0.5819502961334	0.034151694982625	-0.781032	down	3	Molecular Function:threonine-type endopeptidase activity (GO:0004298),Cellular Component:proteasome core complex (GO:0005839),Biological Process:proteolysis involved in cellular protein catabolic process (GO:0051603)	20S proteasome subunit beta 2	3.4.25.1	ko03050 Proteasome	20S proteasome, regulatory subunit beta type PSMB7/PSMB10/PUP1	O	Posttranslational modification, protein turnover, chaperones ;	IPR001353 [Proteasome, subunit alpha/beta] ; IPR024689 [Proteasome beta subunit, C-terminal]	nucleus protein	--
XP_010954720.1	elongation factor 1_gamma Camelus bactrianus	-	39648.3	28713.4714075178	33775.2305715989	49998.0492919332	51298.8268513874	50249.1461235529	0.673966894355385	0.0331501186025532	-0.56925	down	3	Molecular Function:translation elongation factor activity (GO:0003746),Molecular Function:protein binding (GO:0005515),Biological Process:translational elongation (GO:0006414)	elongation factor 1-gamma	--	ko05134 Legionellosis	Glutathione S-transferase	O	Posttranslational modification, protein turnover, chaperones ;	IPR001662 [Translation elongation factor EF1B, gamma chain, conserved] ; IPR004045 [Glutathione S-transferase, N-terminal] ; IPR004046 [Glutathione S-transferase, C-terminal]	--	--
XP_010954730.1	neutral alpha_glucosidase AB isoform X2 Camelus bactrianus	-	14103.4	8086.89144612028	13238.6622128526	22340.9244369845	33074.373785606	21320.5012727433	0.461700456527168	0.0306036339416222	-1.11497	down	1	Biological Process:carbohydrate metabolic process (GO:0005975)	alpha 1,3-glucosidase	3.2.1.84	ko00510 N-Glycan biosynthesis ko01100 Metabolic pathways ko04141 Protein processing in endoplasmic reticulum	Glucosidase II catalytic (alpha) subunit and related enzymes, glycosyl hydrolase family 31	GMO	Carbohydrate transport and metabolism ; Cell wall/membrane/envelope biogenesis ; Posttranslational modification, protein turnover, chaperones ;	IPR000322 [Glycoside hydrolase family 31] ; IPR025887 [Glycoside hydrolase family 31, N-terminal domain]	lysosome protein	--
XP_010955366.1	peptidyl_prolyl cis_trans isomerase FKBP2 isoform X1 Camelus bactrianus	-	36890.7	14780.1644509651	24667.4428660329	79572.7465767683	78424.4773711115	102556.654648617	0.292984728257368	0.00374275504887875	-1.7711	down	--	--	FK506-binding protein 2	5.2.1.8	--	FKBP-type peptidyl-prolyl cis-trans isomerase	O	Posttranslational modification, protein turnover, chaperones ;	IPR001179 [FKBP-type peptidyl-prolyl cis-trans isomerase domain]	nucleus protein	--
XP_010955459.1	EGF_containing fibulin_like extracellular matrix protein 2 Camelus bactrianus	-	26066.5	36785.6214241744	25366.4352075728	55380.5875954817	66690.0780910779	45276.238918472	0.527159775317976	0.0215622086499982	-0.923688	down	1	Molecular Function:calcium ion binding (GO:0005509)	EGF-containing fibulin-like extracellular matrix protein 2	--	--	Fibrillins and related proteins containing Ca2+-binding EGF-like domains	T	Signal transduction mechanisms ;	IPR001881 [EGF-like calcium-binding domain] ; IPR026823 [Complement Clr-like EGF domain]	extracell protein	--
XP_010955514.1	protein AMBP Camelus bactrianus	-	1410190	1217717.33024312	1217769.35593782	2003721.11747974	1892576.09100437	1492442.69622133	0.713650455243331	0.0375880037936776	-0.48671	down	1	Molecular Function:serine-type endopeptidase inhibitor activity (GO:0004867)	--	--	--	--	--	--	IPR000566 [Lipocalin/cytosolic fatty-acid binding domain] ; IPR002223 [Pancreatic trypsin inhibitor Kunitz domain]	extracell protein	--
XP_010957516.1	eukaryotic initiation factor 4A_II isoform X1 Camelus bactrianus	-	7532.6	9899.8548602235	8074.17092632581	22618.2756651102	20679.826427786	20364.2851204673	0.400654560770149	0.000224186448332292	-1.31957	down	2	Molecular Function:nucleic acid binding (GO:0003676),Molecular Function:ATP binding (GO:0005524)	translation initiation factor 4A	--	ko03013 RNA transport	Translation initiation factor 4F, helicase subunit (eIF-4A) and related helicases	J	Translation, ribosomal structure and biogenesis ;	IPR001650 [Helicase, C-terminal] ; IPR011545 [DEAD/DEAH box helicase domain]	nucleus protein	--
XP_010957530.1	receptor_transporting protein 4 isoform X1 Camelus bactrianus	-	22873.8	29336.4406751665	25747.4189311553	18081.262391305	21659.2469482911	18155.0479879549	1.34652231025719	0.0389856999407608	0.42923813376143	up	--	--	--	--	--	--	--	--	IPR027377 [Zinc-binding domain]	--	--
XP_010958213.1	proteasome subunit beta type_2 Camelus bactrianus	-	15036.8	19990.2415895506	20044.3599461246	24996.4775428511	28474.9404334499	25872.7342278571	0.694082676615822	0.0145544834402018	-0.526821	down	3	Molecular Function:threonine-type endopeptidase activity (GO:0004298),Cellular Component:proteasome core complex (GO:0005839),Biological Process:proteolysis involved in cellular protein catabolic process (GO:0051603)	20S proteasome subunit beta 4	3.4.25.1	ko03050 Proteasome	20S proteasome, regulatory subunit beta type PSMB2/PRE1	O	Posttranslational modification, protein turnover, chaperones ;	IPR001353 [Proteasome, subunit alpha/beta]	nucleus protein	--
XP_010958635.1	galectin_1 Camelus bactrianus	-	52956.6	82709.2690449175	85235.9177547397	25233.6411440444	18617.6311665367	39871.7539114357	2.63848306454988	0.0195480662218778	1.39970872343313	up	1	Molecular Function:carbohydrate binding (GO:0030246)	galectin-1	--	--	Galectin, galactose-binding lectin	W	Extracellular structures ;	IPR001079 [Galectin, carbohydrate recognition domain]	extracell protein	--
XP_010958746.1	insulin_like growth factor_binding protein 4 Camelus bactrianus	-	120073	93218.2924501612	112057.046571353	72174.4874699517	54510.1982446015	80755.5095899713	1.56839583834704	0.023945264715353	0.649289718859484	up	3	Biological Process:regulation of cell growth (GO:0001558),Molecular Function:insulin-like growth factor binding (GO:0005520),Cellular Component:extracellular region (GO:0005576)	--	--	--	--	--	--	IPR000716 [Thyroglobulin type-1] ; IPR000867 [Insulin-like growth factor-binding protein, IGFBP]	--	--
XP_010961209.1	dihydrolipoyllysine_residue succinyltransferase component of 2_oxoglutarate dehydrogenase complex_mitochondrial Camelus bactrianus	-	6718.8	2857.4025453132	6084.38734849478	24872.7449337322	17797.3920633415	21890.9091843171	0.242570262102135	0.00235599525351092	-2.04353	down	1	Biological Process:metabolic process (GO:0008152)	2-oxoglutarate dehydrogenase E2 component (dihydrolipoamide succinyltransferase)	2.3.1.61	ko00020 Citrate cycle (TCA cycle) ko00310 Lysine degradation ko01100 Metabolic pathways ko01200 Carbon metabolism	Dihydrolipoamide succinyltransferase (2-oxoglutarate dehydrogenase, E2 subunit)	C	Energy production and conversion ;	IPR000089 [Biotin/lipoyl attachment] ; IPR001078 [2-oxoacid dehydrogenase acyltransferase, catalytic domain]	mitochondrion protein	--
XP_010961695.1	complement C1s subcomponent Camelus bactrianus	-	380589	392698.621686957	333012.98516331	435714.251202199	433366.860585605	475733.38394332	0.822641792129712	0.0252641899178531	-0.281664	down	2	Molecular Function:serine-type endopeptidase activity (GO:0004252),Biological Process:proteolysis (GO:0006508)	complement component 1, s subcomponent	3.4.21.42	ko04610 Complement and coagulation cascades ko05133 Pertussis ko05150 Staphylococcus aureus infection ko05322 Systemic lupus erythematosus	Trypsin	E	Amino acid transport and metabolism ;	IPR000436 [Sushi/SCR/CCP domain] ; IPR000859 [CUB domain] ; IPR001254 [Serine proteases, trypsin domain]	extracell protein	--
XP_010962333.1	14_3_3 protein theta Camelus bactrianus	-	34179.9	15736.3652810388	35553.0501786561	49553.4948948517	48936.8020205338	53635.2061578719	0.56183423379403	0.0275651546401556	-0.831784	down	--	--	14-3-3 protein beta/theta/zeta	--	ko04110 Cell cycle ko04114 Oocyte meiosis ko04151 PI3K-Akt signaling pathway ko04390 Hippo signaling pathway ko05161 Hepatitis B ko05169 Epstein-Barr virus infection ko05203 Viral carcinogenesis	Multifunctional chaperone (14-3-3 family)	O	Posttranslational modification, protein turnover, chaperones ;	IPR023410 [14-3-3 domain]	cytoplasm protein	--
XP_010962366.1	rab GDP dissociation inhibitor alpha Camelus bactrianus	-	103127	59609.2720011725	108060.26830888	194796.786039732	141824.957772469	242036.032752301	0.467973561018699	0.0351763869016451	-1.0955	down	2	Molecular Function:GDP-dissociation inhibitor activity (GO:0005092),Biological Process:small GTPase mediated signal transduction (GO:0007264)	Rab GDP dissociation inhibitor	--	--	RAB proteins geranylgeranyltransferase component A (RAB escort protein)	O	Posttranslational modification, protein turnover, chaperones ;	IPR018203 [GDP dissociation inhibitor]	--	--
XP_010962396.1	translocon_associated protein subunit delta isoform X2 Camelus bactrianus	-	0	0	0	1694.95561759691	4816.28392293707	4565.83703800153	#NAME?	0	#NAME?	down	2	Cellular Component:endoplasmic reticulum (GO:0005783),Cellular Component:integral component of membrane (GO:0016021)	translocon-associated protein subunit delta	--	ko04141 Protein processing in endoplasmic reticulum	Translocon-associated complex TRAP, delta subunit	U	Intracellular trafficking, secretion, and vesicular transport ;	IPR008855 [Translocon-associated]	endoplasmic reticulum protein	--
XP_010962420.1	V_type proton ATPase subunit E 1 Camelus bactrianus	-	0	0	0	46031.021093072	54418.6689296483	58753.5363179595	#NAME?	0	#NAME?	down	1	Biological Process:ATP hydrolysis coupled proton transport (GO:0015991)	V-type H+-transporting ATPase subunit E	--	ko00190 Oxidative phosphorylation ko01100 Metabolic pathways ko04145 Phagosome ko04150 mTOR signaling pathway ko04721 Synaptic vesicle cycle ko04966 Collecting duct acid secretion ko05323 Rheumatoid arthritis	Vacuolar H+-ATPase V1 sector, subunit E	C	Energy production and conversion ;	IPR002842 [ATPase, V1/A1 complex, subunit E]	--	--
XP_010962663.1	prefoldin subunit 5 Camelus bactrianus	-	0	0	0	7329.67977049062	7454.03370877385	9575.85435548909	#NAME?	0	#NAME?	down	--	--	prefoldin alpha subunit	--	--	Molecular chaperone Prefoldin, subunit 5	O	Posttranslational modification, protein turnover, chaperones ;	IPR004127 [Prefoldin alpha-like]	--	--
XP_010962724.1	coatomer subunit zeta_1 isoform X3 Camelus bactrianus	-	0	0	0	4359.37264230529	16090.3987647179	10400.112171609	#NAME?	0	#NAME?	down	--	--	coatomer subunit zeta	--	--	Vesicle coat complex COPI, zeta subunit	U	Intracellular trafficking, secretion, and vesicular transport ;	IPR022775 [AP complex, mu/sigma subunit]	Golgi apparatus protein	--
XP_010963083.1	L_lactate dehydrogenase A chain Camelus bactrianus	-	104272	141785.547620438	141324.283056209	65125.124887659	83641.3072204051	94490.4351015544	1.59248055407551	0.0334731425328047	0.671275755709137	up	2	Molecular Function:oxidoreductase activity (GO:0016491),Biological Process:oxidation-reduction process (GO:0055114)	L-lactate dehydrogenase	1.1.1.27	ko00010 Glycolysis / Gluconeogenesis ko00270 Cysteine and methionine metabolism ko00620 Pyruvate metabolism ko00640 Propanoate metabolism ko01100 Metabolic pathways ko04922 Glucagon signaling pathway	Lactate dehydrogenase	C	Energy production and conversion ;	IPR001236 [Lactate/malate dehydrogenase, N-terminal] ; IPR022383 [Lactate/malate dehydrogenase, C-terminal]	cytoplasm protein	--
XP_010963136.1	proteasome subunit alpha type_1 Camelus bactrianus	-	79320	50744.050786795	66580.8742764929	114641.149065568	104291.116580927	97752.4989283785	0.620948485877651	0.014137623994813	-0.687455	down	5	Molecular Function:endopeptidase activity (GO:0004175),Molecular Function:threonine-type endopeptidase activity (GO:0004298),Cellular Component:proteasome core complex (GO:0005839),Biological Process:ubiquitin-dependent protein catabolic process (GO:0006511),Biological Process:proteolysis involved in cellular protein catabolic process (GO:0051603)	20S proteasome subunit alpha 6	3.4.25.1	ko03050 Proteasome	20S proteasome, regulatory subunit alpha type PSMA1/PRE5	O	Posttranslational modification, protein turnover, chaperones ;	IPR000426 [Proteasome alpha-subunit, N-terminal domain] ; IPR001353 [Proteasome, subunit alpha/beta]	nucleus protein	--
XP_010963427.2	LOW QUALITY PROTEIN_thrombospondin_1 Camelus bactrianus	-	70952.9	60646.3736190683	53076.4216095511	108715.907991556	210732.319305661	138331.842649659	0.403415760869735	0.0414960639094712	-1.30966	down	4	Molecular Function:calcium ion binding (GO:0005509),Molecular Function:protein binding (GO:0005515),Cellular Component:extracellular region (GO:0005576),Biological Process:cell adhesion (GO:0007155)	thrombospondin 1	--	ko04015 Rap1 signaling pathway ko04115 p53 signaling pathway ko04145 Phagosome ko04151 PI3K-Akt signaling pathway ko04350 TGF-beta signaling pathway ko04510 Focal adhesion ko04512 ECM-receptor interaction ko05144 Malaria ko05165 Human papillomavirus infection ko05205 Proteoglycans in cancer ko05206 MicroRNAs in cancer ko05219 Bladder cancer	--	--	--	IPR000884 [Thrombospondin type-1 (TSP1) repeat] ; IPR001007 [VWFC domain] ; IPR003367 [Thrombospondin, type 3-like repeat] ; IPR008859 [Thrombospondin, C-terminal]	extracell protein	--
XP_010963537.1	protein disulfide_isomerase A3 Camelus bactrianus	-	76589.7	43461.5411546957	81253.0295238556	139376.350431066	130700.450722757	155897.972044758	0.472573221101775	0.00589611065065051	-1.08139	down	1	Biological Process:cell redox homeostasis (GO:0045454)	protein disulfide isomerase family A, member 3	5.3.4.1	ko04141 Protein processing in endoplasmic reticulum ko04612 Antigen processing and presentation	Protein disulfide isomerase (prolyl 4-hydroxylase beta subunit)	O	Posttranslational modification, protein turnover, chaperones ;	IPR013766 [Thioredoxin domain]	endoplasmic reticulum protein	--
XP_010964612.1	NADP transhydrogenase_mitochondrial Camelus bactrianus	-	0	0	0	8238.35031658024	1776.98764183493	2444.75385545962	#NAME?	0	#NAME?	down	--	--	NAD(P) transhydrogenase	1.6.1.2	ko00760 Nicotinate and nicotinamide metabolism ko01100 Metabolic pathways	--	--	--	IPR007698 [Alanine dehydrogenase/pyridine nucleotide transhydrogenase, NAD(H)-binding domain] ; IPR007886 [Alanine dehydrogenase/pyridine nucleotide transhydrogenase, N-terminal] ; IPR024605 [NAD(P) transhydrogenase, alpha subunit, C-terminal] ; IPR034300 [NADP transhydrogenase beta-like domain]	--	--
XP_010965127.1	ras suppressor protein 1 Camelus bactrianus	-	0	0	0	4647.94244459724	10129.3275688933	16028.4749937724	#NAME?	0	#NAME?	down	1	Molecular Function:protein binding (GO:0005515)	--	--	--	Ras suppressor protein (contains leucine-rich repeats)	T	Signal transduction mechanisms ;	IPR001611 [Leucine-rich repeat]	cytoplasm protein	--
XP_010965130.1	ras_related protein Rab_11B Camelus bactrianus	-	15890.6	14725.3821117422	15032.4605780535	25322.5067416275	26873.0068702509	25977.7126121165	0.583939603042558	0.0000446322894065143	-0.776109	down	2	Molecular Function:GTP binding (GO:0005525),Biological Process:small GTPase mediated signal transduction (GO:0007264)	Ras-related protein Rab-11A	--	ko04144 Endocytosis ko04961 Endocrine and other factor-regulated calcium reabsorption ko04962 Vasopressin-regulated water reabsorption ko04972 Pancreatic secretion	GTPase Rab11/YPT3, small G protein superfamily	U	Intracellular trafficking, secretion, and vesicular transport ;	IPR001806 [Small GTPase superfamily]	endoplasmic reticulum protein	--
XP_010965134.1	heterogeneous nuclear ribonucleoprotein M isoform X4 Camelus bactrianus	-	0	0	0	4136.47281855853	9904.56340765175	2208.51445522947	#NAME?	0	#NAME?	down	1	Molecular Function:nucleic acid binding (GO:0003676)	heterogeneous nuclear ribonucleoprotein M	--	ko03040 Spliceosome	RNA-binding protein hnRNP-M	A	RNA processing and modification ;	IPR000504 [RNA recognition motif domain] ; IPR024666 [Heterogeneous nuclear ribonucleoprotein M, PY nuclear localisation signal]	cytoplasm protein	--
XP_010965547.1	aspartate aminotransferase_mitochondrial Camelus bactrianus	-	9123.02	10303.2410182716	9473.91013971158	17389.6955943172	15242.4166145058	17800.1754063823	0.57304898358943	0.00116129371931435	-0.80327	down	2	Biological Process:biosynthetic process (GO:0009058),Molecular Function:pyridoxal phosphate binding (GO:0030170)	aspartate aminotransferase, mitochondrial	2.6.1.1	ko00220 Arginine biosynthesis ko00250 Alanine, aspartate and glutamate metabolism ko00270 Cysteine and methionine metabolism ko00330 Arginine and proline metabolism ko00350 Tyrosine metabolism ko00360 Phenylalanine metabolism ko00400 Phenylalanine, tyrosine and tryptophan biosynthesis ko01100 Metabolic pathways ko01200 Carbon metabolism ko01210 2-Oxocarboxylic acid metabolism ko01230 Biosynthesis…	Aspartate aminotransferase/Glutamic oxaloacetic transaminase AAT1/GOT2	E	Amino acid transport and metabolism ;	IPR004839 [Aminotransferase, class I/classII]	cytoplasm protein	--
XP_010965724.1	heterogeneous nuclear ribonucleoprotein K isoform X1 Camelus bactrianus	-	24265.6	17168.1210841248	22379.4517979833	41758.5669295239	45598.6539985336	45929.5645393521	0.478765938111031	0.000766207124545931	-1.06261	down	1	Molecular Function:RNA binding (GO:0003723)	heterogeneous nuclear ribonucleoprotein K	--	ko03040 Spliceosome ko05168 Herpes simplex infection ko05203 Viral carcinogenesis ko05206 MicroRNAs in cancer	PolyC-binding hnRNP-K protein HRB57A/hnRNP, contains KH domain	AR	RNA processing and modification ; General function prediction only ;	IPR004088 [K Homology domain, type 1] ; IPR012987 [ROK, N-terminal]	nucleus protein	--
XP_010965819.1	insulin_like growth factor_binding protein 7 Camelus bactrianus	-	88046.7	45064.8376159547	80545.5778397691	25576.0850073425	19513.8225459912	30653.0542763075	2.82081807067797	0.0280390033940429	1.4961136219694	up	4	Biological Process:regulation of cell growth (GO:0001558),Molecular Function:protein binding (GO:0005515),Molecular Function:insulin-like growth factor binding (GO:0005520),Cellular Component:extracellular region (GO:0005576)	--	--	--	--	--	--	IPR000867 [Insulin-like growth factor-binding protein, IGFBP] ; IPR002350 [Kazal domain]	extracell protein	--
XP_010966161.1	proteasome subunit alpha type_6 Camelus bactrianus	-	27530.3	20304.9910294498	24270.0626389958	34194.3499041635	35466.9841887856	37228.9104091562	0.674573755578091	0.00690919337292971	-0.567952	down	5	Molecular Function:endopeptidase activity (GO:0004175),Molecular Function:threonine-type endopeptidase activity (GO:0004298),Cellular Component:proteasome core complex (GO:0005839),Biological Process:ubiquitin-dependent protein catabolic process (GO:0006511),Biological Process:proteolysis involved in cellular protein catabolic process (GO:0051603)	20S proteasome subunit alpha 1	3.4.25.1	ko03050 Proteasome	20S proteasome, regulatory subunit alpha type PSMA6/SCL1	O	Posttranslational modification, protein turnover, chaperones ;	IPR000426 [Proteasome alpha-subunit, N-terminal domain] ; IPR001353 [Proteasome, subunit alpha/beta]	nucleus protein	--
XP_010966480.1	adenine phosphoribosyltransferase isoform X2 Camelus bactrianus	-	14307.3	15742.120193442	14032.169430994	11292.4514770344	10739.276649721	11206.8228761571	1.32621875185153	0.00291390012212981	0.407318758996829	up	1	Biological Process:nucleoside metabolic process (GO:0009116)	adenine phosphoribosyltransferase	2.4.2.7	ko00230 Purine metabolism ko01100 Metabolic pathways	Adenine phosphoribosyl transferases	F	Nucleotide transport and metabolism ;	IPR000836 [Phosphoribosyltransferase domain]	cytoplasm protein	--
XP_010966839.2	carboxypeptidase E Camelus bactrianus	-	81220.4	53089.5096052847	98433.118745481	159664.875779921	134025.068324286	209902.250758885	0.462165678350197	0.0252432566539353	-1.11352	down	3	Molecular Function:metallocarboxypeptidase activity (GO:0004181),Biological Process:proteolysis (GO:0006508),Molecular Function:zinc ion binding (GO:0008270)	carboxypeptidase E	3.4.17.10	ko04940 Type I diabetes mellitus	Zinc carboxypeptidase	R	General function prediction only ;	IPR000834 [Peptidase M14, carboxypeptidase A]	extracell protein	--
XP_010966939.1	heterogeneous nuclear ribonucleoproteins A2_B1 isoform X1 Camelus bactrianus	-	43262.4	29742.6046851631	43028.0803363908	53280.0765596152	65523.5057042214	61243.4765214264	0.644459764043928	0.0204041775826678	-0.633838	down	1	Molecular Function:nucleic acid binding (GO:0003676)	heterogeneous nuclear ribonucleoprotein A2/B1	--	--	FOG: RRM domain	R	General function prediction only ;	IPR000504 [RNA recognition motif domain]	cytoplasm protein	--
XP_010966985.1	26S proteasome regulatory subunit 4 Camelus bactrianus	-	0	0	0	3092.22846397774	9160.57220334793	4530.70477921133	#NAME?	0	#NAME?	down	1	Molecular Function:ATP binding (GO:0005524)	26S proteasome regulatory subunit T2	--	ko03050 Proteasome ko05165 Human papillomavirus infection ko05169 Epstein-Barr virus infection ko05203 Viral carcinogenesis	26S proteasome regulatory complex, ATPase RPT2	O	Posttranslational modification, protein turnover, chaperones ;	IPR003959 [ATPase, AAA-type, core]	mitochondrion protein	--
XP_010967115.1	creatine kinase B_type Camelus bactrianus	-	14197	10218.2453889317	11839.8420391509	24804.7089794042	17993.5263096697	24779.462962798	0.536494855047513	0.0147952963256716	-0.898364	down	1	Molecular Function:kinase activity (GO:0016301)	creatine kinase	2.7.3.2	ko00330 Arginine and proline metabolism ko01100 Metabolic pathways	Creatine kinases	C	Energy production and conversion ;	IPR022413 [ATP:guanido phosphotransferase, N-terminal] ; IPR022414 [ATP:guanido phosphotransferase, catalytic domain]	cytoplasm protein	--
XP_010967324.1	CD166 antigen Camelus bactrianus	-	17004	15297.4425389008	17480.552536523	21721.8085730581	29094.8383528595	21325.192335808	0.69005719267592	0.046225393343595	-0.535212	down	--	--	activated leukocyte cell adhesion molecule	--	ko04514 Cell adhesion molecules (CAMs)	--	--	--	IPR013162 [CD80-like, immunoglobulin C2-set]	plasma membrane protein	--
XP_010967817.1	secretogranin_3 Camelus bactrianus	-	30386	10797.7207993791	37899.7344628936	68283.0799324734	59972.1674765523	88163.4588821129	0.365418759854729	0.0170031492545997	-1.45238	down	--	--	--	--	--	--	--	--	IPR026197 [Secretogranin III]	extracell protein	--
XP_010967858.1	proteasome subunit alpha type_2 Camelus bactrianus	-	14259.5	15882.7835331438	19217.2242304521	24169.0652463732	27666.1851325035	22917.2377115876	0.660305884452459	0.0141971190148173	-0.598794	down	5	Molecular Function:endopeptidase activity (GO:0004175),Molecular Function:threonine-type endopeptidase activity (GO:0004298),Cellular Component:proteasome core complex (GO:0005839),Biological Process:ubiquitin-dependent protein catabolic process (GO:0006511),Biological Process:proteolysis involved in cellular protein catabolic process (GO:0051603)	20S proteasome subunit alpha 2	3.4.25.1	ko03050 Proteasome	20S proteasome, regulatory subunit alpha type PSMA2/PRE8	O	Posttranslational modification, protein turnover, chaperones ;	IPR000426 [Proteasome alpha-subunit, N-terminal domain] ; IPR001353 [Proteasome, subunit alpha/beta]	nucleus protein	--
XP_010968172.1	thioredoxin_dependent peroxide reductase_mitochondrial Camelus bactrianus	-	9242.17	4123.2840655156	11871.2773737996	20734.2117917647	17946.2266885262	22917.6180680523	0.409700124540601	0.0107967337541526	-1.28736	down	4	Molecular Function:antioxidant activity (GO:0016209),Molecular Function:oxidoreductase activity (GO:0016491),Molecular Function:peroxiredoxin activity (GO:0051920),Biological Process:oxidation-reduction process (GO:0055114)	peroxiredoxin 3	1.11.1.15	--	Alkyl hydroperoxide reductase, thiol specific antioxidant and related enzymes	O	Posttranslational modification, protein turnover, chaperones ;	IPR000866 [Alkyl hydroperoxide reductase subunit C/ Thiol specific antioxidant] ; IPR019479 [Peroxiredoxin, C-terminal]	mitochondrion protein	--
XP_010968973.1	ras_related protein Rab_2A Camelus bactrianus	-	21510.3	12556.9975210438	9874.51744927574	39795.4862573083	45975.913957558	25684.9649197796	0.394251283156733	0.0318612634710045	-1.34281	down	2	Molecular Function:GTP binding (GO:0005525),Biological Process:small GTPase mediated signal transduction (GO:0007264)	Ras-related protein Rab-2A	--	ko04152 AMPK signaling pathway	GTPase Rab2, small G protein superfamily	U	Intracellular trafficking, secretion, and vesicular transport ;	IPR001806 [Small GTPase superfamily]	endoplasmic reticulum protein	--
XP_010968999.1	LOW QUALITY PROTEIN_V_type proton ATPase subunit H Camelus bactrianus	-	0	0	0	4831.29990753408	14972.9452152027	2032.32066222789	#NAME?	0	#NAME?	down	1	Biological Process:ATP hydrolysis coupled proton transport (GO:0015991)	V-type H+-transporting ATPase subunit H	--	ko00190 Oxidative phosphorylation ko01100 Metabolic pathways ko04142 Lysosome ko04145 Phagosome ko04150 mTOR signaling pathway ko04721 Synaptic vesicle cycle ko05152 Tuberculosis ko05323 Rheumatoid arthritis	Vacuolar H+-ATPase V1 sector, subunit H	C	Energy production and conversion ;	IPR011987 [ATPase, V1 complex, subunit H, C-terminal]	--	--
XP_010969813.2	LOW QUALITY PROTEIN_TIR domain_containing adapter molecule 2 Camelus bactrianus	-	0	0	0	4303.47221926509	12181.2442586248	3558.72919074764	#NAME?	0	#NAME?	down	4	Molecular Function:protein binding (GO:0005515),Biological Process:transport (GO:0006810),Biological Process:signal transduction (GO:0007165),Cellular Component:integral component of membrane (GO:0016021)	TRIF-related adaptor molecule	--	ko04064 NF-kappa B signaling pathway ko04217 Necroptosis ko04620 Toll-like receptor signaling pathway ko05133 Pertussis ko05161 Hepatitis B	emp24/gp25L/p24 family of membrane trafficking proteins	U	Intracellular trafficking, secretion, and vesicular transport ;	IPR000157 [Toll/interleukin-1 receptor homology (TIR) domain] ; IPR009038 [GOLD domain]	plasma membrane protein	--
XP_010969918.1	S_phase kinase_associated protein 1 Camelus bactrianus	-	15593.8	13662.9367449936	21005.2785976274	28170.5076384385	26320.0788471238	42093.4160217953	0.52039689842831	0.0469846	-0.942316	down	1	Biological Process:ubiquitin-dependent protein catabolic process (GO:0006511)	S-phase kinase-associated protein 1	--	ko04110 Cell cycle ko04114 Oocyte meiosis ko04120 Ubiquitin mediated proteolysis ko04141 Protein processing in endoplasmic reticulum ko04310 Wnt signaling pathway ko04350 TGF-beta signaling pathway ko04710 Circadian rhythm ko05168 Herpes simplex infection ko05200 Pathways in cancer	SCF ubiquitin ligase, Skp1 component	O	Posttranslational modification, protein turnover, chaperones ;	IPR016072 [SKP1 component, dimerisation] ; IPR016073 [SKP1 component, POZ domain]	--	--
XP_010970086.2	adenosine 5_monophosphoramidase HINT1 Camelus bactrianus	-	0	0	0	6116.25116675313	2522.1158562624	3080.01254426613	#NAME?	0	#NAME?	down	--	--	histidine triad (HIT) family protein	--	--	Zinc-binding protein of the histidine triad (HIT) family	T	Signal transduction mechanisms ;	IPR001310 [Histidine triad (HIT) protein]	nucleus protein	--
XP_010970214.1	60 kDa heat shock protein_mitochondrial Camelus bactrianus	-	18459.3	13880.2953596076	14747.2449670053	27239.0603302677	36891.6578737089	22901.0091690934	0.541030745313954	0.0380582446313826	-0.886218	down	1	Molecular Function:ATP binding (GO:0005524)	chaperonin GroEL	--	ko03018 RNA degradation ko04940 Type I diabetes mellitus ko05134 Legionellosis ko05152 Tuberculosis	Mitochondrial chaperonin, Cpn60/Hsp60p	O	Posttranslational modification, protein turnover, chaperones ;	IPR002423 [Chaperonin Cpn60/TCP-1 family]	mitochondrion protein	--
XP_010971158.1	phosphoacetylglucosamine mutase Camelus bactrianus	-	9426.36	4592.92918617539	6081.22292776436	14125.101832403	13657.6519041738	18959.8822672771	0.430025215357612	0.0160542125291229	-1.21751	down	2	Biological Process:carbohydrate metabolic process (GO:0005975),Biological Process:organic substance metabolic process (GO:0071704)	phosphoacetylglucosamine mutase	5.4.2.3	ko00520 Amino sugar and nucleotide sugar metabolism ko01100 Metabolic pathways	Phosphoglucomutase/phosphomannomutase	G	Carbohydrate transport and metabolism ;	IPR005843 [Alpha-D-phosphohexomutase, C-terminal] ; IPR005844 [Alpha-D-phosphohexomutase, alpha/beta/alpha domain I]	--	--
XP_010971160.2	NADP_dependent malic enzyme isoform X1 Camelus bactrianus	-	35587.1	30541.5414666795	36958.6587136607	28454.0851186242	22995.6886476197	28083.3660007401	1.29615529428821	0.0404435416700775	0.374238580010745	up	3	Molecular Function:malate dehydrogenase (decarboxylating) (NAD+) activity (GO:0004471),Molecular Function:NAD binding (GO:0051287),Biological Process:oxidation-reduction process (GO:0055114)	malate dehydrogenase (oxaloacetate-decarboxylating)(NADP+)	1.1.1.40	ko00620 Pyruvate metabolism ko01100 Metabolic pathways ko01200 Carbon metabolism	NADP+-dependent malic enzyme	C	Energy production and conversion ;	IPR012301 [Malic enzyme, N-terminal domain] ; IPR012302 [Malic enzyme, NAD-binding]	cytoplasm protein	--
XP_010971242.1	cystatin_C_like Camelus bactrianus	-	5976.5	0	5591.01969263513	0	10198.9580688651	11402.9219908117	0.535486710447378	0.0155038276609632	-0.901077	down	1	Molecular Function:cysteine-type endopeptidase inhibitor activity (GO:0004869)	cystatin-C	--	ko04970 Salivary secretion	--	--	--	IPR000010 [Cystatin domain]	cytoplasm protein	--
XP_010971338.1	dihydropteridine reductase Camelus bactrianus	-	6830.67	5103.81046763211	8509.28399857408	17296.8678363323	20644.3517119284	26358.829789754	0.317943215855663	0.00660755804302738	-1.65316	down	--	--	dihydropteridine reductase	1.5.1.34	ko00790 Folate biosynthesis ko01100 Metabolic pathways	Dihydropteridine reductase DHPR/QDPR	E	Amino acid transport and metabolism ;	IPR002347 [Short-chain dehydrogenase/reductase SDR]	--	--
XP_010972139.1	ectonucleotide pyrophosphatase_phosphodiesterase family member 5 Camelus bactrianus	-	10393.4	11048.3251002609	9948.92833278794	13692.2075073611	18102.4518795146	17490.9456005747	0.636913221234513	0.0135574914992491	-0.650831	down	1	Molecular Function:catalytic activity (GO:0003824)	ectonucleotide pyrophosphatase/phosphodiesterase family member 5	3.1.-.-	--	Type I phosphodiesterase/nucleotide pyrophosphatase	R	General function prediction only ;	IPR002591 [Type I phosphodiesterase/nucleotide pyrophosphatase/phosphate transferase]	--	--
XP_045364236.1	14_3_3 protein gamma Camelus bactrianus	-	39928.5	24749.4434756221	45932.6634833963	65044.0704062966	64163.5278953333	77462.0029620646	0.535205014586968	0.0137141650729564	-0.901836	down	--	--	14-3-3 protein gamma/eta	--	ko04110 Cell cycle ko04114 Oocyte meiosis ko04151 PI3K-Akt signaling pathway ko04390 Hippo signaling pathway ko05169 Epstein-Barr virus infection ko05203 Viral carcinogenesis	Multifunctional chaperone (14-3-3 family)	O	Posttranslational modification, protein turnover, chaperones ;	IPR023410 [14-3-3 domain]	cytoplasm protein	--
XP_045369833.1	UMP_CMP kinase Camelus bactrianus	-	12798.5	10824.6360820034	19097.0180172274	21284.7256784486	23778.4064167348	24440.4385672549	0.614646897879708	0.02883811493167	-0.70217	down	--	--	--	--	ko00240 Pyrimidine metabolism ko01100 Metabolic pathways	Uridylate kinase/adenylate kinase	F	Nucleotide transport and metabolism ;	--	cytoplasm protein	--
XP_045376521.1	fibulin_1 isoform X2 Camelus bactrianus	-	163624	190581.671230135	197132.967872001	211384.653573308	231466.835920394	224435.671275378	0.826238944065239	0.0308074580491028	-0.275369	down	1	Molecular Function:calcium ion binding (GO:0005509)	fibulin 1/2	--	--	Fibrillins and related proteins containing Ca2+-binding EGF-like domains	T	Signal transduction mechanisms ;	IPR001881 [EGF-like calcium-binding domain] ; IPR026823 [Complement Clr-like EGF domain]	extracell protein	--
