# Supplementary material for: Plasma Lipidomics and Proteomics Analyses Pre- and Post-5000 m Race in Yili Horses
Source: Animals (Basel). 2025 Mar 30;15(7):994. doi: 10.3390/ani15070994 (PMC11987874; doi:10.3390/ani15070994)
Supplement: Supplementary file 1 [file animals-15-00994-s001.zip › Supplementary Materials/Table S4 GO Enrichment Analysis of Differential Proteins.xlsx]

## Sheet: Table S4
Table S4 GO Enrichment Analysis of Differential Proteins
GO_ID	GO_Term	GO_Class	Pvalue	AdjustedPv	x	y	n	N	EnrichDirect	GOlevl	ProtID	Description
GO:0044248	cellular catabolic process	BP	0.000121716606004746	0.0249486578274225	8	20	62	707	Over	4	XP_010945852.1 XP_010946545.1 XP_010954455.1 XP_010958213.1 XP_010963136.1 XP_010966161.1 XP_010967858.1 XP_010969918.1	adenosylhomocysteinase 3 isoform X7 Camelus bactrianus,proteasome subunit alpha type_5 isoform X1 Camelus bactrianus,proteasome subunit beta type_7 isoform X1 Camelus bactrianus,proteasome subunit beta type_2 Camelus bactrianus,proteasome subunit alpha type_1 Camelus bactrianus,proteasome subunit alpha type_6 Camelus bactrianus,proteasome subunit alpha type_2 Camelus bactrianus,S_phase kinase_ass…
GO:0051603	proteolysis involved in cellular protein catabolic process	BP	0.000420397833879968	0.0249486578274225	7	18	62	707	Over	6	XP_010946545.1 XP_010954455.1 XP_010958213.1 XP_010963136.1 XP_010966161.1 XP_010967858.1 XP_010969918.1	proteasome subunit alpha type_5 isoform X1 Camelus bactrianus,proteasome subunit beta type_7 isoform X1 Camelus bactrianus,proteasome subunit beta type_2 Camelus bactrianus,proteasome subunit alpha type_1 Camelus bactrianus,proteasome subunit alpha type_6 Camelus bactrianus,proteasome subunit alpha type_2 Camelus bactrianus,S_phase kinase_associated protein 1 Camelus bactrianus
GO:0004298	threonine-type endopeptidase activity	MF	0.000616854352126178	0.0249486578274225	6	14	62	707	Over	7	XP_010946545.1 XP_010954455.1 XP_010958213.1 XP_010963136.1 XP_010966161.1 XP_010967858.1	proteasome subunit alpha type_5 isoform X1 Camelus bactrianus,proteasome subunit beta type_7 isoform X1 Camelus bactrianus,proteasome subunit beta type_2 Camelus bactrianus,proteasome subunit alpha type_1 Camelus bactrianus,proteasome subunit alpha type_6 Camelus bactrianus,proteasome subunit alpha type_2 Camelus bactrianus
GO:0005839	proteasome core complex	CC	0.000616854352126178	0.0249486578274225	6	14	62	707	Over	4	XP_010946545.1 XP_010954455.1 XP_010958213.1 XP_010963136.1 XP_010966161.1 XP_010967858.1	proteasome subunit alpha type_5 isoform X1 Camelus bactrianus,proteasome subunit beta type_7 isoform X1 Camelus bactrianus,proteasome subunit beta type_2 Camelus bactrianus,proteasome subunit alpha type_1 Camelus bactrianus,proteasome subunit alpha type_6 Camelus bactrianus,proteasome subunit alpha type_2 Camelus bactrianus
GO:1901575	organic substance catabolic process	BP	0.000739717617524658	0.0249486578274225	9	31	62	707	Over	4	XP_010945852.1 XP_010946545.1 XP_010953614.1 XP_010954455.1 XP_010958213.1 XP_010963136.1 XP_010966161.1 XP_010967858.1 XP_010969918.1	adenosylhomocysteinase 3 isoform X7 Camelus bactrianus,proteasome subunit alpha type_5 isoform X1 Camelus bactrianus,pyruvate kinase PKM isoform X1 Camelus bactrianus,proteasome subunit beta type_7 isoform X1 Camelus bactrianus,proteasome subunit beta type_2 Camelus bactrianus,proteasome subunit alpha type_1 Camelus bactrianus,proteasome subunit alpha type_6 Camelus bactrianus,proteasome subunit …
GO:0006511	ubiquitin-dependent protein catabolic process	BP	0.00135433211431218	0.0311664721678944	5	11	62	707	Over	8	XP_010946545.1 XP_010963136.1 XP_010966161.1 XP_010967858.1 XP_010969918.1	proteasome subunit alpha type_5 isoform X1 Camelus bactrianus,proteasome subunit alpha type_1 Camelus bactrianus,proteasome subunit alpha type_6 Camelus bactrianus,proteasome subunit alpha type_2 Camelus bactrianus,S_phase kinase_associated protein 1 Camelus bactrianus
GO:0051287	NAD binding	MF	0.0214413039158174	0.361578352398558	2	3	62	707	Over	5	XP_010945852.1 XP_010971160.2	adenosylhomocysteinase 3 isoform X7 Camelus bactrianus,NADP_dependent malic enzyme isoform X1 Camelus bactrianus
GO:0004181	metallocarboxypeptidase activity	MF	0.0214413039158174	0.361578352398558	2	3	62	707	Over	8	XP_010949693.1 XP_010966839.2	carboxypeptidase B2 Camelus bactrianus,carboxypeptidase E Camelus bactrianus
GO:0015991	ATP hydrolysis coupled proton transport	BP	0.0404653316425609	0.494113009034615	2	4	62	707	Over	7	XP_010962420.1 XP_010968999.1	V_type proton ATPase subunit E 1 Camelus bactrianus,LOW QUALITY PROTEIN_V_type proton ATPase subunit H Camelus bactrianus
GO:0050794	regulation of cellular process	BP	0.0561417229360779	0.494113009034615	10	62	62	707	Over	3	XP_010947938.1 XP_010948957.1 XP_010953149.1 XP_010958746.1 XP_010962366.1 XP_010963537.1 XP_010965130.1 XP_010965819.1 XP_010968973.1 XP_010969813.2	ras_related protein Rab_2B Camelus bactrianus,protein disulfide_isomerase Camelus bactrianus,protein disulfide_isomerase A4 Camelus bactrianus,insulin_like growth factor_binding protein 4 Camelus bactrianus,rab GDP dissociation inhibitor alpha Camelus bactrianus,protein disulfide_isomerase A3 Camelus bactrianus,ras_related protein Rab_11B Camelus bactrianus,insulin_like growth factor_binding prot…
GO:0001558	regulation of cell growth	BP	0.0636658054752704	0.494113009034615	2	5	62	707	Over	4	XP_010958746.1 XP_010965819.1	insulin_like growth factor_binding protein 4 Camelus bactrianus,insulin_like growth factor_binding protein 7 Camelus bactrianus
GO:0005520	insulin-like growth factor binding	MF	0.0636658054752704	0.494113009034615	2	5	62	707	Over	5	XP_010958746.1 XP_010965819.1	insulin_like growth factor_binding protein 4 Camelus bactrianus,insulin_like growth factor_binding protein 7 Camelus bactrianus
GO:0006812	cation transport	BP	0.0637205197032369	0.494113009034615	3	11	62	707	Over	6	XP_010951889.1 XP_010962420.1 XP_010968999.1	metal cation symporter ZIP8 Camelus bactrianus,V_type proton ATPase subunit E 1 Camelus bactrianus,LOW QUALITY PROTEIN_V_type proton ATPase subunit H Camelus bactrianus
GO:0044699	single-organism process	BP	0.0665343400378875	0.494113009034615	22	177	62	707	Over	2	XP_010945852.1 XP_010947915.1 XP_010947938.1 XP_010948957.1 XP_010951868.1 XP_010952099.1 XP_010952504.1 XP_010953149.1 XP_010953614.1 XP_010958746.1 XP_010962366.1 XP_010962420.1 XP_010963083.1 XP_010963537.1 XP_010965130.1 XP_010965819.1 XP_010966480.1 XP_010968172.1 XP_010968973.1 XP_010968999.1 XP_010969813.2 XP_010971160.2	adenosylhomocysteinase 3 isoform X7 Camelus bactrianus,nucleoside diphosphate kinase A Camelus bactrianus,ras_related protein Rab_2B Camelus bactrianus,protein disulfide_isomerase Camelus bactrianus,alcohol dehydrogenase E chain Camelus bactrianus,4_trimethylaminobutyraldehyde dehydrogenase Camelus bactrianus,lysosomal alpha_mannosidase Camelus bactrianus,protein disulfide_isomerase A4 Camelus ba…
GO:0043234	protein complex	CC	0.078778269174051	0.494113009034615	7	41	62	707	Over	3	XP_010946545.1 XP_010947427.1 XP_010954455.1 XP_010958213.1 XP_010963136.1 XP_010966161.1 XP_010967858.1	proteasome subunit alpha type_5 isoform X1 Camelus bactrianus,SLA class II histocompatibility antigen_DQ haplotype D alpha chain Camelus bactrianus,proteasome subunit beta type_7 isoform X1 Camelus bactrianus,proteasome subunit beta type_2 Camelus bactrianus,proteasome subunit alpha type_1 Camelus bactrianus,proteasome subunit alpha type_6 Camelus bactrianus,proteasome subunit alpha type_2 Camelu…
GO:0045454	cell redox homeostasis	BP	0.0797772464976077	0.494113009034615	3	12	62	707	Over	4	XP_010948957.1 XP_010953149.1 XP_010963537.1	protein disulfide_isomerase Camelus bactrianus,protein disulfide_isomerase A4 Camelus bactrianus,protein disulfide_isomerase A3 Camelus bactrianus
GO:0055085	transmembrane transport	BP	0.0797772464976077	0.494113009034615	3	12	62	707	Over	5	XP_010951889.1 XP_010962420.1 XP_010968999.1	metal cation symporter ZIP8 Camelus bactrianus,V_type proton ATPase subunit E 1 Camelus bactrianus,LOW QUALITY PROTEIN_V_type proton ATPase subunit H Camelus bactrianus
GO:0006508	proteolysis	BP	0.0803558799345133	0.494113009034615	10	65	62	707	Over	5	XP_010946545.1 XP_010949693.1 XP_010954455.1 XP_010958213.1 XP_010961695.1 XP_010963136.1 XP_010966161.1 XP_010966839.2 XP_010967858.1 XP_010969918.1	proteasome subunit alpha type_5 isoform X1 Camelus bactrianus,carboxypeptidase B2 Camelus bactrianus,proteasome subunit beta type_7 isoform X1 Camelus bactrianus,proteasome subunit beta type_2 Camelus bactrianus,complement C1s subcomponent Camelus bactrianus,proteasome subunit alpha type_1 Camelus bactrianus,proteasome subunit alpha type_6 Camelus bactrianus,carboxypeptidase E Camelus bactrianus,…
GO:0042613	MHC class II protein complex	CC	0.0876944837340877	0.494113009034615	1	1	62	707	Over	6	XP_010947427.1	SLA class II histocompatibility antigen_DQ haplotype D alpha chain Camelus bactrianus
GO:0019211	phosphatase activator activity	MF	0.0876944837340877	0.494113009034615	1	1	62	707	Over	5	XP_010949543.1	serine_threonine_protein phosphatase 2A activator isoform X2 Camelus bactrianus
GO:0030001	metal ion transport	BP	0.0876944837340877	0.494113009034615	1	1	62	707	Over	7	XP_010951889.1	metal cation symporter ZIP8 Camelus bactrianus
GO:0046873	metal ion transmembrane transporter activity	MF	0.0876944837340877	0.494113009034615	1	1	62	707	Over	8	XP_010951889.1	metal cation symporter ZIP8 Camelus bactrianus
GO:0006013	mannose metabolic process	BP	0.0876944837340877	0.494113009034615	1	1	62	707	Over	7	XP_010952504.1	lysosomal alpha_mannosidase Camelus bactrianus
GO:0004471	malate dehydrogenase (decarboxylating) (NAD+) activity	MF	0.0876944837340877	0.494113009034615	1	1	62	707	Over	6	XP_010971160.2	NADP_dependent malic enzyme isoform X1 Camelus bactrianus
GO:0009987	cellular process	BP	0.102720494426976	0.494113009034615	25	215	62	707	Over	2	XP_010945852.1 XP_010946545.1 XP_010947032.1 XP_010947071.1 XP_010947915.1 XP_010947938.1 XP_010948957.1 XP_010952483.1 XP_010953149.1 XP_010953614.1 XP_010954455.1 XP_010954720.1 XP_010958213.1 XP_010958746.1 XP_010962366.1 XP_010963136.1 XP_010963537.1 XP_010965130.1 XP_010965819.1 XP_010966161.1 XP_010966480.1 XP_010967858.1 XP_010968973.1 XP_010969813.2 XP_010969918.1	adenosylhomocysteinase 3 isoform X7 Camelus bactrianus,proteasome subunit alpha type_5 isoform X1 Camelus bactrianus,60S ribosomal protein L37a Camelus bactrianus,villin_1 Camelus bactrianus,nucleoside diphosphate kinase A Camelus bactrianus,ras_related protein Rab_2B Camelus bactrianus,protein disulfide_isomerase Camelus bactrianus,calreticulin Camelus bactrianus,protein disulfide_isomerase A4 C…
GO:0007264	small GTPase mediated signal transduction	BP	0.103369260247522	0.494113009034615	4	21	62	707	Over	6	XP_010947938.1 XP_010962366.1 XP_010965130.1 XP_010968973.1	ras_related protein Rab_2B Camelus bactrianus,rab GDP dissociation inhibitor alpha Camelus bactrianus,ras_related protein Rab_11B Camelus bactrianus,ras_related protein Rab_2A Camelus bactrianus
GO:0048037	cofactor binding	MF	0.116476310211001	0.494113009034615	3	14	62	707	Over	3	XP_010945852.1 XP_010965547.1 XP_010971160.2	adenosylhomocysteinase 3 isoform X7 Camelus bactrianus,aspartate aminotransferase_mitochondrial Camelus bactrianus,NADP_dependent malic enzyme isoform X1 Camelus bactrianus
GO:0009116	nucleoside metabolic process	BP	0.134176745775967	0.494113009034615	4	23	62	707	Over	5	XP_010945852.1 XP_010947915.1 XP_010953614.1 XP_010966480.1	adenosylhomocysteinase 3 isoform X7 Camelus bactrianus,nucleoside diphosphate kinase A Camelus bactrianus,pyruvate kinase PKM isoform X1 Camelus bactrianus,adenine phosphoribosyltransferase isoform X2 Camelus bactrianus
GO:0005783	endoplasmic reticulum	CC	0.150332291839452	0.494113009034615	2	8	62	707	Over	4	XP_010952483.1 XP_010962396.1	calreticulin Camelus bactrianus,translocon_associated protein subunit delta isoform X2 Camelus bactrianus
GO:0004013	adenosylhomocysteinase activity	MF	0.167811965332511	0.494113009034615	1	2	62	707	Over	6	XP_010945852.1	adenosylhomocysteinase 3 isoform X7 Camelus bactrianus
GO:0019510	S-adenosylhomocysteine catabolic process	BP	0.167811965332511	0.494113009034615	1	2	62	707	Over	6	XP_010945852.1	adenosylhomocysteinase 3 isoform X7 Camelus bactrianus
GO:0019882	antigen processing and presentation	BP	0.167811965332511	0.494113009034615	1	2	62	707	Over	3	XP_010947427.1	SLA class II histocompatibility antigen_DQ haplotype D alpha chain Camelus bactrianus
GO:0004550	nucleoside diphosphate kinase activity	MF	0.167811965332511	0.494113009034615	1	2	62	707	Over	6	XP_010947915.1	nucleoside diphosphate kinase A Camelus bactrianus
GO:0006183	GTP biosynthetic process	BP	0.167811965332511	0.494113009034615	1	2	62	707	Over	9	XP_010947915.1	nucleoside diphosphate kinase A Camelus bactrianus
GO:0006228	UTP biosynthetic process	BP	0.167811965332511	0.494113009034615	1	2	62	707	Over	9	XP_010947915.1	nucleoside diphosphate kinase A Camelus bactrianus
GO:0006241	CTP biosynthetic process	BP	0.167811965332511	0.494113009034615	1	2	62	707	Over	9	XP_010947915.1	nucleoside diphosphate kinase A Camelus bactrianus
GO:0004559	alpha-mannosidase activity	MF	0.167811965332511	0.494113009034615	1	2	62	707	Over	7	XP_010952504.1	lysosomal alpha_mannosidase Camelus bactrianus
GO:0004743	pyruvate kinase activity	MF	0.167811965332511	0.494113009034615	1	2	62	707	Over	6	XP_010953614.1	pyruvate kinase PKM isoform X1 Camelus bactrianus
GO:0030955	potassium ion binding	MF	0.167811965332511	0.494113009034615	1	2	62	707	Over	7	XP_010953614.1	pyruvate kinase PKM isoform X1 Camelus bactrianus
GO:0004175	endopeptidase activity	MF	0.183992119543569	0.537488790162709	7	49	62	707	Over	6	XP_010946545.1 XP_010954455.1 XP_010958213.1 XP_010961695.1 XP_010963136.1 XP_010966161.1 XP_010967858.1	proteasome subunit alpha type_5 isoform X1 Camelus bactrianus,proteasome subunit beta type_7 isoform X1 Camelus bactrianus,proteasome subunit beta type_2 Camelus bactrianus,complement C1s subcomponent Camelus bactrianus,proteasome subunit alpha type_1 Camelus bactrianus,proteasome subunit alpha type_6 Camelus bactrianus,proteasome subunit alpha type_2 Camelus bactrianus
GO:0008270	zinc ion binding	MF	0.204028238066872	0.538614438741916	3	18	62	707	Over	7	XP_010949693.1 XP_010952504.1 XP_010966839.2	carboxypeptidase B2 Camelus bactrianus,lysosomal alpha_mannosidase Camelus bactrianus,carboxypeptidase E Camelus bactrianus
GO:0006165	nucleoside diphosphate phosphorylation	BP	0.216113454006174	0.538614438741916	2	10	62	707	Over	7	XP_010947915.1 XP_010953614.1	nucleoside diphosphate kinase A Camelus bactrianus,pyruvate kinase PKM isoform X1 Camelus bactrianus
GO:0044763	single-organism cellular process	BP	0.218541925687636	0.538614438741916	14	115	62	707	Over	3	XP_010945852.1 XP_010947915.1 XP_010947938.1 XP_010948957.1 XP_010953149.1 XP_010953614.1 XP_010958746.1 XP_010962366.1 XP_010963537.1 XP_010965130.1 XP_010965819.1 XP_010966480.1 XP_010968973.1 XP_010969813.2	adenosylhomocysteinase 3 isoform X7 Camelus bactrianus,nucleoside diphosphate kinase A Camelus bactrianus,ras_related protein Rab_2B Camelus bactrianus,protein disulfide_isomerase Camelus bactrianus,protein disulfide_isomerase A4 Camelus bactrianus,pyruvate kinase PKM isoform X1 Camelus bactrianus,insulin_like growth factor_binding protein 4 Camelus bactrianus,rab GDP dissociation inhibitor alpha…
GO:0046128	purine ribonucleoside metabolic process	BP	0.227965065613083	0.538614438741916	3	19	62	707	Over	7	XP_010945852.1 XP_010947915.1 XP_010953614.1	adenosylhomocysteinase 3 isoform X7 Camelus bactrianus,nucleoside diphosphate kinase A Camelus bactrianus,pyruvate kinase PKM isoform X1 Camelus bactrianus
GO:0070011	peptidase activity, acting on L-amino acid peptides	MF	0.233485850818704	0.538614438741916	9	67	62	707	Over	5	XP_010946545.1 XP_010949693.1 XP_010954455.1 XP_010958213.1 XP_010961695.1 XP_010963136.1 XP_010966161.1 XP_010966839.2 XP_010967858.1	proteasome subunit alpha type_5 isoform X1 Camelus bactrianus,carboxypeptidase B2 Camelus bactrianus,proteasome subunit beta type_7 isoform X1 Camelus bactrianus,proteasome subunit beta type_2 Camelus bactrianus,complement C1s subcomponent Camelus bactrianus,proteasome subunit alpha type_1 Camelus bactrianus,proteasome subunit alpha type_6 Camelus bactrianus,carboxypeptidase E Camelus bactrianus,…
GO:0003746	translation elongation factor activity	MF	0.240997296040857	0.538614438741916	1	3	62	707	Over	7	XP_010954720.1	elongation factor 1_gamma Camelus bactrianus
GO:0006414	translational elongation	BP	0.240997296040857	0.538614438741916	1	3	62	707	Over	6	XP_010954720.1	elongation factor 1_gamma Camelus bactrianus
GO:0005092	GDP-dissociation inhibitor activity	MF	0.240997296040857	0.538614438741916	1	3	62	707	Over	6	XP_010962366.1	rab GDP dissociation inhibitor alpha Camelus bactrianus
GO:0030170	pyridoxal phosphate binding	MF	0.240997296040857	0.538614438741916	1	3	62	707	Over	4	XP_010965547.1	aspartate aminotransferase_mitochondrial Camelus bactrianus
GO:0044712	single-organism catabolic process	BP	0.249978550517938	0.552035965727114	2	11	62	707	Over	4	XP_010945852.1 XP_010953614.1	adenosylhomocysteinase 3 isoform X7 Camelus bactrianus,pyruvate kinase PKM isoform X1 Camelus bactrianus
GO:0005975	carbohydrate metabolic process	BP	0.264991078725971	0.578304060043148	4	25	62	707	Over	4	XP_010952504.1 XP_010953614.1 XP_010954730.1 XP_010971158.1	lysosomal alpha_mannosidase Camelus bactrianus,pyruvate kinase PKM isoform X1 Camelus bactrianus,neutral alpha_glucosidase AB isoform X2 Camelus bactrianus,phosphoacetylglucosamine mutase Camelus bactrianus
GO:0030234	enzyme regulator activity	MF	0.28510030817422	0.607886289268021	4	27	62	707	Over	3	XP_010949543.1 XP_010955514.1 XP_010962366.1 XP_010971242.1	serine_threonine_protein phosphatase 2A activator isoform X2 Camelus bactrianus,protein AMBP Camelus bactrianus,rab GDP dissociation inhibitor alpha Camelus bactrianus,cystatin_C_like Camelus bactrianus
GO:0044723	single-organism carbohydrate metabolic process	BP	0.317947756688516	0.648124273249668	2	13	62	707	Over	4	XP_010952504.1 XP_010953614.1	lysosomal alpha_mannosidase Camelus bactrianus,pyruvate kinase PKM isoform X1 Camelus bactrianus
GO:0007165	signal transduction	BP	0.362006381774129	0.651697105131839	5	37	62	707	Over	4	XP_010947938.1 XP_010962366.1 XP_010965130.1 XP_010968973.1 XP_010969813.2	ras_related protein Rab_2B Camelus bactrianus,rab GDP dissociation inhibitor alpha Camelus bactrianus,ras_related protein Rab_11B Camelus bactrianus,ras_related protein Rab_2A Camelus bactrianus,LOW QUALITY PROTEIN_TIR domain_containing adapter molecule 2 Camelus bactrianus
GO:0030246	carbohydrate binding	MF	0.368885153848211	0.651697105131839	1	5	62	707	Over	3	XP_010958635.1	galectin_1 Camelus bactrianus
GO:0051920	peroxiredoxin activity	MF	0.368885153848211	0.651697105131839	1	5	62	707	Over	3	XP_010968172.1	thioredoxin_dependent peroxide reductase_mitochondrial Camelus bactrianus
GO:0004869	cysteine-type endopeptidase inhibitor activity	MF	0.368885153848211	0.651697105131839	1	5	62	707	Over	7	XP_010971242.1	cystatin_C_like Camelus bactrianus
GO:0016021	integral component of membrane	CC	0.41861409996723	0.69094623712775	3	21	62	707	Over	4	XP_010953476.1 XP_010962396.1 XP_010969813.2	transmembrane emp24 domain_containing protein 3 Camelus bactrianus,translocon_associated protein subunit delta isoform X2 Camelus bactrianus,LOW QUALITY PROTEIN_TIR domain_containing adapter molecule 2 Camelus bactrianus
GO:0016772	transferase activity, transferring phosphorus-containing groups	MF	0.41861409996723	0.69094623712775	3	21	62	707	Over	4	XP_010947915.1 XP_010953614.1 XP_010967115.1	nucleoside diphosphate kinase A Camelus bactrianus,pyruvate kinase PKM isoform X1 Camelus bactrianus,creatine kinase B_type Camelus bactrianus
GO:0006955	immune response	BP	0.424624641684978	0.69094623712775	1	6	62	707	Over	3	XP_010947427.1	SLA class II histocompatibility antigen_DQ haplotype D alpha chain Camelus bactrianus
GO:0051082	unfolded protein binding	MF	0.424624641684978	0.69094623712775	1	6	62	707	Over	4	XP_010952483.1	calreticulin Camelus bactrianus
GO:0000287	magnesium ion binding	MF	0.424624641684978	0.69094623712775	1	6	62	707	Over	6	XP_010953614.1	pyruvate kinase PKM isoform X1 Camelus bactrianus
GO:0050896	response to stimulus	BP	0.444152815871237	0.719566352350344	6	52	62	707	Over	2	XP_010947427.1 XP_010947938.1 XP_010962366.1 XP_010965130.1 XP_010968973.1 XP_010969813.2	SLA class II histocompatibility antigen_DQ haplotype D alpha chain Camelus bactrianus,ras_related protein Rab_2B Camelus bactrianus,rab GDP dissociation inhibitor alpha Camelus bactrianus,ras_related protein Rab_11B Camelus bactrianus,ras_related protein Rab_2A Camelus bactrianus,LOW QUALITY PROTEIN_TIR domain_containing adapter molecule 2 Camelus bactrianus
GO:0016043	cellular component organization	BP	0.490879311594604	0.76240245251918	3	26	62	707	Over	3	XP_010947071.1 XP_010958746.1 XP_010965819.1	villin_1 Camelus bactrianus,insulin_like growth factor_binding protein 4 Camelus bactrianus,insulin_like growth factor_binding protein 7 Camelus bactrianus
GO:0044238	primary metabolic process	BP	0.508624153906328	0.76240245251918	19	186	62	707	Over	3	XP_010945852.1 XP_010946545.1 XP_010947032.1 XP_010947915.1 XP_010949693.1 XP_010952504.1 XP_010953614.1 XP_010954455.1 XP_010954720.1 XP_010954730.1 XP_010958213.1 XP_010961695.1 XP_010963136.1 XP_010966161.1 XP_010966480.1 XP_010966839.2 XP_010967858.1 XP_010969918.1 XP_010971158.1	adenosylhomocysteinase 3 isoform X7 Camelus bactrianus,proteasome subunit alpha type_5 isoform X1 Camelus bactrianus,60S ribosomal protein L37a Camelus bactrianus,nucleoside diphosphate kinase A Camelus bactrianus,carboxypeptidase B2 Camelus bactrianus,lysosomal alpha_mannosidase Camelus bactrianus,pyruvate kinase PKM isoform X1 Camelus bactrianus,proteasome subunit beta type_7 isoform X1 Camelus…
GO:0016787	hydrolase activity	MF	0.518659365941587	0.76240245251918	12	111	62	707	Over	3	XP_010945852.1 XP_010946545.1 XP_010946747.1 XP_010949693.1 XP_010952504.1 XP_010954455.1 XP_010958213.1 XP_010961695.1 XP_010963136.1 XP_010966161.1 XP_010966839.2 XP_010967858.1	adenosylhomocysteinase 3 isoform X7 Camelus bactrianus,proteasome subunit alpha type_5 isoform X1 Camelus bactrianus,dihydropyrimidinase_related protein 2 Camelus bactrianus,carboxypeptidase B2 Camelus bactrianus,lysosomal alpha_mannosidase Camelus bactrianus,proteasome subunit beta type_7 isoform X1 Camelus bactrianus,proteasome subunit beta type_2 Camelus bactrianus,complement C1s subcomponent …
GO:0007156	homophilic cell adhesion via plasma membrane adhesion molecules	BP	0.521968255902619	0.76240245251918	1	8	62	707	Over	6	XP_010951575.1	protocadherin Fat 1 isoform X2 Camelus bactrianus
GO:0006096	glycolytic process	BP	0.521968255902619	0.76240245251918	1	8	62	707	Over	6	XP_010953614.1	pyruvate kinase PKM isoform X1 Camelus bactrianus
GO:0004867	serine-type endopeptidase inhibitor activity	MF	0.521968255902619	0.76240245251918	1	8	62	707	Over	7	XP_010955514.1	protein AMBP Camelus bactrianus
GO:0044425	membrane part	CC	0.528906246729491	0.769506735437809	4	34	62	707	Over	2	XP_010947427.1 XP_010953476.1 XP_010962396.1 XP_010969813.2	SLA class II histocompatibility antigen_DQ haplotype D alpha chain Camelus bactrianus,transmembrane emp24 domain_containing protein 3 Camelus bactrianus,translocon_associated protein subunit delta isoform X2 Camelus bactrianus,LOW QUALITY PROTEIN_TIR domain_containing adapter molecule 2 Camelus bactrianus
GO:0003779	actin binding	MF	0.564368782560756	0.772819168117517	1	9	62	707	Over	5	XP_010947071.1	villin_1 Camelus bactrianus
GO:0007010	cytoskeleton organization	BP	0.564368782560756	0.772819168117517	1	9	62	707	Over	5	XP_010947071.1	villin_1 Camelus bactrianus
GO:0044281	small molecule metabolic process	BP	0.577650024760946	0.78501157211103	5	44	62	707	Over	4	XP_010945852.1 XP_010947915.1 XP_010952504.1 XP_010953614.1 XP_010966480.1	adenosylhomocysteinase 3 isoform X7 Camelus bactrianus,nucleoside diphosphate kinase A Camelus bactrianus,lysosomal alpha_mannosidase Camelus bactrianus,pyruvate kinase PKM isoform X1 Camelus bactrianus,adenine phosphoribosyltransferase isoform X2 Camelus bactrianus
GO:0006810	transport	BP	0.6005179786704	0.799059560263538	5	48	62	707	Over	4	XP_010951889.1 XP_010953476.1 XP_010962420.1 XP_010968999.1 XP_010969813.2	metal cation symporter ZIP8 Camelus bactrianus,transmembrane emp24 domain_containing protein 3 Camelus bactrianus,V_type proton ATPase subunit E 1 Camelus bactrianus,LOW QUALITY PROTEIN_V_type proton ATPase subunit H Camelus bactrianus,LOW QUALITY PROTEIN_TIR domain_containing adapter molecule 2 Camelus bactrianus
GO:0008152	metabolic process	BP	0.617945062706641	0.810097591039448	26	270	62	707	Over	2	XP_010945852.1 XP_010946545.1 XP_010947032.1 XP_010947915.1 XP_010949693.1 XP_010951868.1 XP_010952099.1 XP_010952504.1 XP_010953614.1 XP_010954455.1 XP_010954720.1 XP_010954730.1 XP_010958213.1 XP_010961209.1 XP_010961695.1 XP_010963083.1 XP_010963136.1 XP_010965547.1 XP_010966161.1 XP_010966480.1 XP_010966839.2 XP_010967858.1 XP_010968172.1 XP_010969918.1 XP_010971158.1 XP_010971160.2	adenosylhomocysteinase 3 isoform X7 Camelus bactrianus,proteasome subunit alpha type_5 isoform X1 Camelus bactrianus,60S ribosomal protein L37a Camelus bactrianus,nucleoside diphosphate kinase A Camelus bactrianus,carboxypeptidase B2 Camelus bactrianus,alcohol dehydrogenase E chain Camelus bactrianus,4_trimethylaminobutyraldehyde dehydrogenase Camelus bactrianus,lysosomal alpha_mannosidase Camelu…
GO:0016301	kinase activity	MF	0.643368362295599	0.823153708831759	2	16	62	707	Over	5	XP_010947915.1 XP_010967115.1	nucleoside diphosphate kinase A Camelus bactrianus,creatine kinase B_type Camelus bactrianus
GO:0007155	cell adhesion	BP	0.654529229394525	0.823153708831759	2	17	62	707	Over	3	XP_010951575.1 XP_010963427.2	protocadherin Fat 1 isoform X2 Camelus bactrianus,LOW QUALITY PROTEIN_thrombospondin_1 Camelus bactrianus
GO:0009150	purine ribonucleotide metabolic process	BP	0.654529229394525	0.823153708831759	2	17	62	707	Over	7	XP_010947915.1 XP_010953614.1	nucleoside diphosphate kinase A Camelus bactrianus,pyruvate kinase PKM isoform X1 Camelus bactrianus
GO:0009205	purine ribonucleoside triphosphate metabolic process	BP	0.654529229394525	0.823153708831759	2	17	62	707	Over	8	XP_010947915.1 XP_010953614.1	nucleoside diphosphate kinase A Camelus bactrianus,pyruvate kinase PKM isoform X1 Camelus bactrianus
GO:0003723	RNA binding	MF	0.679182563071901	0.839922436332251	2	19	62	707	Over	5	XP_010954720.1 XP_010965724.1	elongation factor 1_gamma Camelus bactrianus,heterogeneous nuclear ribonucleoprotein K isoform X1 Camelus bactrianus
GO:0044237	cellular metabolic process	BP	0.705829276656522	0.861390334340689	13	130	62	707	Over	3	XP_010945852.1 XP_010946545.1 XP_010947032.1 XP_010947915.1 XP_010953614.1 XP_010954455.1 XP_010954720.1 XP_010958213.1 XP_010963136.1 XP_010966161.1 XP_010966480.1 XP_010967858.1 XP_010969918.1	adenosylhomocysteinase 3 isoform X7 Camelus bactrianus,proteasome subunit alpha type_5 isoform X1 Camelus bactrianus,60S ribosomal protein L37a Camelus bactrianus,nucleoside diphosphate kinase A Camelus bactrianus,pyruvate kinase PKM isoform X1 Camelus bactrianus,proteasome subunit beta type_7 isoform X1 Camelus bactrianus,elongation factor 1_gamma Camelus bactrianus,proteasome subunit beta type_…
GO:0005525	GTP binding	MF	0.740525761102772	0.88339246742485	3	30	62	707	Over	6	XP_010947938.1 XP_010965130.1 XP_010968973.1	ras_related protein Rab_2B Camelus bactrianus,ras_related protein Rab_11B Camelus bactrianus,ras_related protein Rab_2A Camelus bactrianus
GO:0044710	single-organism metabolic process	BP	0.780439097483985	0.923759754173051	10	100	62	707	Over	3	XP_010945852.1 XP_010947915.1 XP_010951868.1 XP_010952099.1 XP_010952504.1 XP_010953614.1 XP_010963083.1 XP_010966480.1 XP_010968172.1 XP_010971160.2	adenosylhomocysteinase 3 isoform X7 Camelus bactrianus,nucleoside diphosphate kinase A Camelus bactrianus,alcohol dehydrogenase E chain Camelus bactrianus,4_trimethylaminobutyraldehyde dehydrogenase Camelus bactrianus,lysosomal alpha_mannosidase Camelus bactrianus,pyruvate kinase PKM isoform X1 Camelus bactrianus,L_lactate dehydrogenase A chain Camelus bactrianus,adenine phosphoribosyltransferase…
GO:0016491	oxidoreductase activity	MF	0.788781372168111	0.923759754173051	4	44	62	707	Over	3	XP_010952099.1 XP_010963083.1 XP_010968172.1 XP_010971160.2	4_trimethylaminobutyraldehyde dehydrogenase Camelus bactrianus,L_lactate dehydrogenase A chain Camelus bactrianus,thioredoxin_dependent peroxide reductase_mitochondrial Camelus bactrianus,NADP_dependent malic enzyme isoform X1 Camelus bactrianus
GO:0071704	organic substance metabolic process	BP	0.796829220070359	0.926719876633552	19	201	62	707	Over	3	XP_010945852.1 XP_010946545.1 XP_010947032.1 XP_010947915.1 XP_010949693.1 XP_010952504.1 XP_010953614.1 XP_010954455.1 XP_010954720.1 XP_010954730.1 XP_010958213.1 XP_010961695.1 XP_010963136.1 XP_010966161.1 XP_010966480.1 XP_010966839.2 XP_010967858.1 XP_010969918.1 XP_010971158.1	adenosylhomocysteinase 3 isoform X7 Camelus bactrianus,proteasome subunit alpha type_5 isoform X1 Camelus bactrianus,60S ribosomal protein L37a Camelus bactrianus,nucleoside diphosphate kinase A Camelus bactrianus,carboxypeptidase B2 Camelus bactrianus,lysosomal alpha_mannosidase Camelus bactrianus,pyruvate kinase PKM isoform X1 Camelus bactrianus,proteasome subunit beta type_7 isoform X1 Camelus…
GO:0055114	oxidation-reduction process	BP	0.804383471587069	0.929444128217737	5	54	62	707	Over	4	XP_010951868.1 XP_010952099.1 XP_010963083.1 XP_010968172.1 XP_010971160.2	alcohol dehydrogenase E chain Camelus bactrianus,4_trimethylaminobutyraldehyde dehydrogenase Camelus bactrianus,L_lactate dehydrogenase A chain Camelus bactrianus,thioredoxin_dependent peroxide reductase_mitochondrial Camelus bactrianus,NADP_dependent malic enzyme isoform X1 Camelus bactrianus
GO:0044267	cellular protein metabolic process	BP	0.808513162406103	0.929444128217737	9	90	62	707	Over	5	XP_010946545.1 XP_010947032.1 XP_010954455.1 XP_010954720.1 XP_010958213.1 XP_010963136.1 XP_010966161.1 XP_010967858.1 XP_010969918.1	proteasome subunit alpha type_5 isoform X1 Camelus bactrianus,60S ribosomal protein L37a Camelus bactrianus,proteasome subunit beta type_7 isoform X1 Camelus bactrianus,elongation factor 1_gamma Camelus bactrianus,proteasome subunit beta type_2 Camelus bactrianus,proteasome subunit alpha type_1 Camelus bactrianus,proteasome subunit alpha type_6 Camelus bactrianus,proteasome subunit alpha type_2 C…
GO:0032991	macromolecular complex	CC	0.809192596804121	0.929444128217737	8	79	62	707	Over	2	XP_010946545.1 XP_010947032.1 XP_010947427.1 XP_010954455.1 XP_010958213.1 XP_010963136.1 XP_010966161.1 XP_010967858.1	proteasome subunit alpha type_5 isoform X1 Camelus bactrianus,60S ribosomal protein L37a Camelus bactrianus,SLA class II histocompatibility antigen_DQ haplotype D alpha chain Camelus bactrianus,proteasome subunit beta type_7 isoform X1 Camelus bactrianus,proteasome subunit beta type_2 Camelus bactrianus,proteasome subunit alpha type_1 Camelus bactrianus,proteasome subunit alpha type_6 Camelus bac…
GO:0016020	membrane	CC	0.909466131482293	1	6	60	62	707	Over	2	XP_010947427.1 XP_010951575.1 XP_010951889.1 XP_010953476.1 XP_010962396.1 XP_010969813.2	SLA class II histocompatibility antigen_DQ haplotype D alpha chain Camelus bactrianus,protocadherin Fat 1 isoform X2 Camelus bactrianus,metal cation symporter ZIP8 Camelus bactrianus,transmembrane emp24 domain_containing protein 3 Camelus bactrianus,translocon_associated protein subunit delta isoform X2 Camelus bactrianus,LOW QUALITY PROTEIN_TIR domain_containing adapter molecule 2 Camelus bactri…
GO:0003824	catalytic activity	MF	0.932418492899203	1	20	219	62	707	Over	2	XP_010945852.1 XP_010946545.1 XP_010946747.1 XP_010947915.1 XP_010949693.1 XP_010952099.1 XP_010952504.1 XP_010953614.1 XP_010954455.1 XP_010958213.1 XP_010961695.1 XP_010963083.1 XP_010963136.1 XP_010966161.1 XP_010966839.2 XP_010967115.1 XP_010967858.1 XP_010968172.1 XP_010971160.2 XP_010972139.1	adenosylhomocysteinase 3 isoform X7 Camelus bactrianus,proteasome subunit alpha type_5 isoform X1 Camelus bactrianus,dihydropyrimidinase_related protein 2 Camelus bactrianus,nucleoside diphosphate kinase A Camelus bactrianus,carboxypeptidase B2 Camelus bactrianus,4_trimethylaminobutyraldehyde dehydrogenase Camelus bactrianus,lysosomal alpha_mannosidase Camelus bactrianus,pyruvate kinase PKM isofo…
GO:0043167	ion binding	MF	0.939321829251563	1	10	106	62	707	Over	3	XP_010949693.1 XP_010951575.1 XP_010952483.1 XP_010952504.1 XP_010953614.1 XP_010955459.1 XP_010963427.2 XP_010965547.1 XP_010966839.2 XP_045376521.1	carboxypeptidase B2 Camelus bactrianus,protocadherin Fat 1 isoform X2 Camelus bactrianus,calreticulin Camelus bactrianus,lysosomal alpha_mannosidase Camelus bactrianus,pyruvate kinase PKM isoform X1 Camelus bactrianus,EGF_containing fibulin_like extracellular matrix protein 2 Camelus bactrianus,LOW QUALITY PROTEIN_thrombospondin_1 Camelus bactrianus,aspartate aminotransferase_mitochondrial Camelu…
GO:0000166	nucleotide binding	MF	0.999999999999999	1	8	91	62	707	Over	4	XP_010945852.1 XP_010947938.1 XP_010957516.1 XP_010965130.1 XP_010966985.1 XP_010968973.1 XP_010970214.1 XP_010971160.2	adenosylhomocysteinase 3 isoform X7 Camelus bactrianus,ras_related protein Rab_2B Camelus bactrianus,eukaryotic initiation factor 4A_II isoform X1 Camelus bactrianus,ras_related protein Rab_11B Camelus bactrianus,26S proteasome regulatory subunit 4 Camelus bactrianus,ras_related protein Rab_2A Camelus bactrianus,60 kDa heat shock protein_mitochondrial Camelus bactrianus,NADP_dependent malic enzym…
GO:0046872	metal ion binding	MF	0.999999999999999	1	9	102	62	707	Over	5	XP_010949693.1 XP_010951575.1 XP_010952483.1 XP_010952504.1 XP_010953614.1 XP_010955459.1 XP_010963427.2 XP_010966839.2 XP_045376521.1	carboxypeptidase B2 Camelus bactrianus,protocadherin Fat 1 isoform X2 Camelus bactrianus,calreticulin Camelus bactrianus,lysosomal alpha_mannosidase Camelus bactrianus,pyruvate kinase PKM isoform X1 Camelus bactrianus,EGF_containing fibulin_like extracellular matrix protein 2 Camelus bactrianus,LOW QUALITY PROTEIN_thrombospondin_1 Camelus bactrianus,carboxypeptidase E Camelus bactrianus,fibulin_1…
GO:0019538	protein metabolic process	BP	0.999999999999999	1	12	135	62	707	Over	4	XP_010946545.1 XP_010947032.1 XP_010949693.1 XP_010954455.1 XP_010954720.1 XP_010958213.1 XP_010961695.1 XP_010963136.1 XP_010966161.1 XP_010966839.2 XP_010967858.1 XP_010969918.1	proteasome subunit alpha type_5 isoform X1 Camelus bactrianus,60S ribosomal protein L37a Camelus bactrianus,carboxypeptidase B2 Camelus bactrianus,proteasome subunit beta type_7 isoform X1 Camelus bactrianus,elongation factor 1_gamma Camelus bactrianus,proteasome subunit beta type_2 Camelus bactrianus,complement C1s subcomponent Camelus bactrianus,proteasome subunit alpha type_1 Camelus bactrianu…
GO:0006457	protein folding	BP	1	1	1	11	62	707	Over	3	XP_010952483.1	calreticulin Camelus bactrianus
GO:0004866	endopeptidase inhibitor activity	MF	1	1	2	22	62	707	Over	6	XP_010955514.1 XP_010971242.1	protein AMBP Camelus bactrianus,cystatin_C_like Camelus bactrianus
