# Supplementary material for: Plasma Lipidomics and Proteomics Analyses Pre- and Post-5000 m Race in Yili Horses
Source: Animals (Basel). 2025 Mar 30;15(7):994. doi: 10.3390/ani15070994 (PMC11987874; doi:10.3390/ani15070994)
Supplement: Supplementary file 1 [file animals-15-00994-s001.zip › Supplementary Materials/Table S5 KEGG Enrichment Analysis of Differential Proteins.xlsx]

## Sheet: Table S5
Table S5 KEGG Enrichment Analysis of Differential Proteins
MapID	MapTitle	Pvalue	AdjustedPv	x	y	n	N	EnrichDirect	ProtIDs	Description
map03050	Proteasome	0.00140833757005351	0.130123210417467	7	22	55	644	Over	XP_010946545.1 XP_010954455.1 XP_010958213.1 XP_010963136.1 XP_010966161.1 XP_010966985.1 XP_010967858.1	proteasome subunit alpha type_5 isoform X1 Camelus bactrianus,proteasome subunit beta type_7 isoform X1 Camelus bactrianus,proteasome subunit beta type_2 Camelus bactrianus,proteasome subunit alpha type_1 Camelus bactrianus,proteasome subunit alpha type_6 Camelus bactrianus,26S proteasome regulatory subunit 4 Camelus bactrianus,proteasome subunit alpha type_2 Camelus bactrianus
map04940	Type I diabetes mellitus	0.00222432838320457	0.130123210417467	3	4	55	644	Over	XP_010947427.1 XP_010966839.2 XP_010970214.1	SLA class II histocompatibility antigen_DQ haplotype D alpha chain Camelus bactrianus,carboxypeptidase E Camelus bactrianus,60 kDa heat shock protein_mitochondrial Camelus bactrianus
map04141	Protein processing in endoplasmic reticulum	0.0149594718810411	0.583419403360601	8	40	55	644	Over	XP_010948957.1 XP_010952483.1 XP_010953149.1 XP_010954444.1 XP_010954730.1 XP_010962396.1 XP_010963537.1 XP_010969918.1	protein disulfide_isomerase Camelus bactrianus,calreticulin Camelus bactrianus,protein disulfide_isomerase A4 Camelus bactrianus,endoplasmic reticulum chaperone BiP Camelus bactrianus,neutral alpha_glucosidase AB isoform X2 Camelus bactrianus,translocon_associated protein subunit delta isoform X2 Camelus bactrianus,protein disulfide_isomerase A3 Camelus bactrianus,S_phase kinase_associated protei…
map04110	Cell cycle	0.0242759047379102	0.598290959496924	3	8	55	644	Over	XP_010962333.1 XP_010969918.1 XP_045364236.1	14_3_3 protein theta Camelus bactrianus,S_phase kinase_associated protein 1 Camelus bactrianus,14_3_3 protein gamma Camelus bactrianus
map05168	Herpes simplex infection	0.0342345312488637	0.598290959496924	3	9	55	644	Over	XP_010947427.1 XP_010965724.1 XP_010969918.1	SLA class II histocompatibility antigen_DQ haplotype D alpha chain Camelus bactrianus,heterogeneous nuclear ribonucleoprotein K isoform X1 Camelus bactrianus,S_phase kinase_associated protein 1 Camelus bactrianus
map00620	Pyruvate metabolism	0.0590977209257837	0.598290959496924	4	18	55	644	Over	XP_010952099.1 XP_010953614.1 XP_010963083.1 XP_010971160.2	4_trimethylaminobutyraldehyde dehydrogenase Camelus bactrianus,pyruvate kinase PKM isoform X1 Camelus bactrianus,L_lactate dehydrogenase A chain Camelus bactrianus,NADP_dependent malic enzyme isoform X1 Camelus bactrianus
map04114	Oocyte meiosis	0.0594790520701168	0.598290959496924	3	11	55	644	Over	XP_010962333.1 XP_010969918.1 XP_045364236.1	14_3_3 protein theta Camelus bactrianus,S_phase kinase_associated protein 1 Camelus bactrianus,14_3_3 protein gamma Camelus bactrianus
map05323	Rheumatoid arthritis	0.0594790520701168	0.598290959496924	3	11	55	644	Over	XP_010947427.1 XP_010962420.1 XP_010968999.1	SLA class II histocompatibility antigen_DQ haplotype D alpha chain Camelus bactrianus,V_type proton ATPase subunit E 1 Camelus bactrianus,LOW QUALITY PROTEIN_V_type proton ATPase subunit H Camelus bactrianus
map05203	Viral carcinogenesis	0.0619426790628709	0.598290959496924	5	26	55	644	Over	XP_010953614.1 XP_010962333.1 XP_010965724.1 XP_010966985.1 XP_045364236.1	pyruvate kinase PKM isoform X1 Camelus bactrianus,14_3_3 protein theta Camelus bactrianus,heterogeneous nuclear ribonucleoprotein K isoform X1 Camelus bactrianus,26S proteasome regulatory subunit 4 Camelus bactrianus,14_3_3 protein gamma Camelus bactrianus
map00330	Arginine and proline metabolism	0.0746113569122742	0.598290959496924	3	12	55	644	Over	XP_010952099.1 XP_010965547.1 XP_010967115.1	4_trimethylaminobutyraldehyde dehydrogenase Camelus bactrianus,aspartate aminotransferase_mitochondrial Camelus bactrianus,creatine kinase B_type Camelus bactrianus
map04672	Intestinal immune network for IgA production	0.0854037267080746	0.598290959496924	1	1	55	644	Over	XP_010947427.1	SLA class II histocompatibility antigen_DQ haplotype D alpha chain Camelus bactrianus
map04710	Circadian rhythm	0.0854037267080746	0.598290959496924	1	1	55	644	Over	XP_010969918.1	S_phase kinase_associated protein 1 Camelus bactrianus
map05310	Asthma	0.0854037267080746	0.598290959496924	1	1	55	644	Over	XP_010947427.1	SLA class II histocompatibility antigen_DQ haplotype D alpha chain Camelus bactrianus
map04350	TGF-beta signaling pathway	0.0859716422663859	0.598290959496924	2	6	55	644	Over	XP_010963427.2 XP_010969918.1	LOW QUALITY PROTEIN_thrombospondin_1 Camelus bactrianus,S_phase kinase_associated protein 1 Camelus bactrianus
map00270	Cysteine and methionine metabolism	0.109347668248329	0.598290959496924	3	14	55	644	Over	XP_010945852.1 XP_010963083.1 XP_010965547.1	adenosylhomocysteinase 3 isoform X7 Camelus bactrianus,L_lactate dehydrogenase A chain Camelus bactrianus,aspartate aminotransferase_mitochondrial Camelus bactrianus
map01100	Metabolic pathways	0.110389995208221	0.598290959496924	18	149	55	644	Over	XP_010945852.1 XP_010947915.1 XP_010951868.1 XP_010952099.1 XP_010953614.1 XP_010954730.1 XP_010961209.1 XP_010962420.1 XP_010963083.1 XP_010964612.1 XP_010965547.1 XP_010966480.1 XP_010967115.1 XP_010968999.1 XP_010971158.1 XP_010971160.2 XP_010971338.1 XP_045369833.1	adenosylhomocysteinase 3 isoform X7 Camelus bactrianus,nucleoside diphosphate kinase A Camelus bactrianus,alcohol dehydrogenase E chain Camelus bactrianus,4_trimethylaminobutyraldehyde dehydrogenase Camelus bactrianus,pyruvate kinase PKM isoform X1 Camelus bactrianus,neutral alpha_glucosidase AB isoform X2 Camelus bactrianus,dihydrolipoyllysine_residue succinyltransferase component of 2_oxoglutar…
map00240	Pyrimidine metabolism	0.113903543336492	0.598290959496924	2	7	55	644	Over	XP_010947915.1 XP_045369833.1	nucleoside diphosphate kinase A Camelus bactrianus,UMP_CMP kinase Camelus bactrianus
map00071	Fatty acid degradation	0.143779422869352	0.598290959496924	2	8	55	644	Over	XP_010951868.1 XP_010952099.1	alcohol dehydrogenase E chain Camelus bactrianus,4_trimethylaminobutyraldehyde dehydrogenase Camelus bactrianus
map00310	Lysine degradation	0.143779422869352	0.598290959496924	2	8	55	644	Over	XP_010952099.1 XP_010961209.1	4_trimethylaminobutyraldehyde dehydrogenase Camelus bactrianus,dihydrolipoyllysine_residue succinyltransferase component of 2_oxoglutarate dehydrogenase complex_mitochondrial Camelus bactrianus
map00350	Tyrosine metabolism	0.143779422869352	0.598290959496924	2	8	55	644	Over	XP_010951868.1 XP_010965547.1	alcohol dehydrogenase E chain Camelus bactrianus,aspartate aminotransferase_mitochondrial Camelus bactrianus
map00230	Purine metabolism	0.149165070071473	0.598290959496924	3	16	55	644	Over	XP_010947915.1 XP_010953614.1 XP_010966480.1	nucleoside diphosphate kinase A Camelus bactrianus,pyruvate kinase PKM isoform X1 Camelus bactrianus,adenine phosphoribosyltransferase isoform X2 Camelus bactrianus
map00400	Phenylalanine, tyrosine and tryptophan biosynthesis	0.163635134221381	0.598290959496924	1	2	55	644	Over	XP_010965547.1	aspartate aminotransferase_mitochondrial Camelus bactrianus
map00511	Other glycan degradation	0.163635134221381	0.598290959496924	1	2	55	644	Over	XP_010952504.1	lysosomal alpha_mannosidase Camelus bactrianus
map03060	Protein export	0.163635134221381	0.598290959496924	1	2	55	644	Over	XP_010954444.1	endoplasmic reticulum chaperone BiP Camelus bactrianus
map04930	Type II diabetes mellitus	0.163635134221381	0.598290959496924	1	2	55	644	Over	XP_010953614.1	pyruvate kinase PKM isoform X1 Camelus bactrianus
map05320	Autoimmune thyroid disease	0.163635134221381	0.598290959496924	1	2	55	644	Over	XP_010947427.1	SLA class II histocompatibility antigen_DQ haplotype D alpha chain Camelus bactrianus
map05321	Inflammatory bowel disease (IBD)	0.163635134221381	0.598290959496924	1	2	55	644	Over	XP_010947427.1	SLA class II histocompatibility antigen_DQ haplotype D alpha chain Camelus bactrianus
map05330	Allograft rejection	0.163635134221381	0.598290959496924	1	2	55	644	Over	XP_010947427.1	SLA class II histocompatibility antigen_DQ haplotype D alpha chain Camelus bactrianus
map05332	Graft-versus-host disease	0.163635134221381	0.598290959496924	1	2	55	644	Over	XP_010947427.1	SLA class II histocompatibility antigen_DQ haplotype D alpha chain Camelus bactrianus
map04612	Antigen processing and presentation	0.170626519747561	0.60494857001408	3	17	55	644	Over	XP_010947427.1 XP_010952483.1 XP_010963537.1	SLA class II histocompatibility antigen_DQ haplotype D alpha chain Camelus bactrianus,calreticulin Camelus bactrianus,protein disulfide_isomerase A3 Camelus bactrianus
map04150	mTOR signaling pathway	0.207349962337305	0.673887377596242	2	10	55	644	Over	XP_010962420.1 XP_010968999.1	V_type proton ATPase subunit E 1 Camelus bactrianus,LOW QUALITY PROTEIN_V_type proton ATPase subunit H Camelus bactrianus
map04918	Thyroid hormone synthesis	0.207349962337305	0.673887377596242	2	10	55	644	Over	XP_010953149.1 XP_010954444.1	protein disulfide_isomerase A4 Camelus bactrianus,endoplasmic reticulum chaperone BiP Camelus bactrianus
map04972	Pancreatic secretion	0.207349962337305	0.673887377596242	2	10	55	644	Over	XP_010949693.1 XP_010965130.1	carboxypeptidase B2 Camelus bactrianus,ras_related protein Rab_11B Camelus bactrianus
map00053	Ascorbate and aldarate metabolism	0.235286329887774	0.675970556357549	1	3	55	644	Over	XP_010952099.1	4_trimethylaminobutyraldehyde dehydrogenase Camelus bactrianus
map00760	Nicotinate and nicotinamide metabolism	0.235286329887774	0.675970556357549	1	3	55	644	Over	XP_010964612.1	NADP transhydrogenase_mitochondrial Camelus bactrianus
map05161	Hepatitis B	0.240210164618903	0.675970556357549	2	11	55	644	Over	XP_010962333.1 XP_010969813.2	14_3_3 protein theta Camelus bactrianus,LOW QUALITY PROTEIN_TIR domain_containing adapter molecule 2 Camelus bactrianus
map04721	Synaptic vesicle cycle	0.273329926160228	0.675970556357549	2	12	55	644	Over	XP_010962420.1 XP_010968999.1	V_type proton ATPase subunit E 1 Camelus bactrianus,LOW QUALITY PROTEIN_V_type proton ATPase subunit H Camelus bactrianus
map04922	Glucagon signaling pathway	0.273329926160228	0.675970556357549	2	12	55	644	Over	XP_010953614.1 XP_010963083.1	pyruvate kinase PKM isoform X1 Camelus bactrianus,L_lactate dehydrogenase A chain Camelus bactrianus
map00010	Glycolysis / Gluconeogenesis	0.299742004232554	0.675970556357549	4	29	55	644	Over	XP_010951868.1 XP_010952099.1 XP_010953614.1 XP_010963083.1	alcohol dehydrogenase E chain Camelus bactrianus,4_trimethylaminobutyraldehyde dehydrogenase Camelus bactrianus,pyruvate kinase PKM isoform X1 Camelus bactrianus,L_lactate dehydrogenase A chain Camelus bactrianus
map00250	Alanine, aspartate and glutamate metabolism	0.300901387385702	0.675970556357549	1	4	55	644	Over	XP_010965547.1	aspartate aminotransferase_mitochondrial Camelus bactrianus
map00790	Folate biosynthesis	0.300901387385702	0.675970556357549	1	4	55	644	Over	XP_010971338.1	dihydropteridine reductase Camelus bactrianus
map04931	Insulin resistance	0.300901387385702	0.675970556357549	1	4	55	644	Over	XP_010949543.1	serine_threonine_protein phosphatase 2A activator isoform X2 Camelus bactrianus
map04961	Endocrine and other factor-regulated calcium reabsorption	0.300901387385702	0.675970556357549	1	4	55	644	Over	XP_010965130.1	ras_related protein Rab_11B Camelus bactrianus
map04975	Fat digestion and absorption	0.300901387385702	0.675970556357549	1	4	55	644	Over	XP_010965547.1	aspartate aminotransferase_mitochondrial Camelus bactrianus
map05140	Leishmaniasis	0.300901387385702	0.675970556357549	1	4	55	644	Over	XP_010947427.1	SLA class II histocompatibility antigen_DQ haplotype D alpha chain Camelus bactrianus
map04390	Hippo signaling pathway	0.339277791986068	0.675970556357549	2	14	55	644	Over	XP_010962333.1 XP_045364236.1	14_3_3 protein theta Camelus bactrianus,14_3_3 protein gamma Camelus bactrianus
map04514	Cell adhesion molecules (CAMs)	0.339277791986068	0.675970556357549	2	14	55	644	Over	XP_010947427.1 XP_010967324.1	SLA class II histocompatibility antigen_DQ haplotype D alpha chain Camelus bactrianus,CD166 antigen Camelus bactrianus
map00220	Arginine biosynthesis	0.360980174407244	0.675970556357549	1	5	55	644	Over	XP_010965547.1	aspartate aminotransferase_mitochondrial Camelus bactrianus
map00340	Histidine metabolism	0.360980174407244	0.675970556357549	1	5	55	644	Over	XP_010952099.1	4_trimethylaminobutyraldehyde dehydrogenase Camelus bactrianus
map00510	N-Glycan biosynthesis	0.360980174407244	0.675970556357549	1	5	55	644	Over	XP_010954730.1	neutral alpha_glucosidase AB isoform X2 Camelus bactrianus
map00561	Glycerolipid metabolism	0.360980174407244	0.675970556357549	1	5	55	644	Over	XP_010952099.1	4_trimethylaminobutyraldehyde dehydrogenase Camelus bactrianus
map00830	Retinol metabolism	0.360980174407244	0.675970556357549	1	5	55	644	Over	XP_010951868.1	alcohol dehydrogenase E chain Camelus bactrianus
map04620	Toll-like receptor signaling pathway	0.360980174407244	0.675970556357549	1	5	55	644	Over	XP_010969813.2	LOW QUALITY PROTEIN_TIR domain_containing adapter molecule 2 Camelus bactrianus
map04640	Hematopoietic cell lineage	0.360980174407244	0.675970556357549	1	5	55	644	Over	XP_010947427.1	SLA class II histocompatibility antigen_DQ haplotype D alpha chain Camelus bactrianus
map04970	Salivary secretion	0.360980174407244	0.675970556357549	1	5	55	644	Over	XP_010971242.1	cystatin_C_like Camelus bactrianus
map05219	Bladder cancer	0.360980174407244	0.675970556357549	1	5	55	644	Over	XP_010963427.2	LOW QUALITY PROTEIN_thrombospondin_1 Camelus bactrianus
map04145	Phagosome	0.361068146730938	0.675970556357549	5	38	55	644	Over	XP_010947427.1 XP_010952483.1 XP_010962420.1 XP_010963427.2 XP_010968999.1	SLA class II histocompatibility antigen_DQ haplotype D alpha chain Camelus bactrianus,calreticulin Camelus bactrianus,V_type proton ATPase subunit E 1 Camelus bactrianus,LOW QUALITY PROTEIN_thrombospondin_1 Camelus bactrianus,LOW QUALITY PROTEIN_V_type proton ATPase subunit H Camelus bactrianus
map04142	Lysosome	0.371675760581105	0.675970556357549	2	15	55	644	Over	XP_010952504.1 XP_010968999.1	lysosomal alpha_mannosidase Camelus bactrianus,LOW QUALITY PROTEIN_V_type proton ATPase subunit H Camelus bactrianus
map05152	Tuberculosis	0.412225869937067	0.675970556357549	3	21	55	644	Over	XP_010947427.1 XP_010968999.1 XP_010970214.1	SLA class II histocompatibility antigen_DQ haplotype D alpha chain Camelus bactrianus,LOW QUALITY PROTEIN_V_type proton ATPase subunit H Camelus bactrianus,60 kDa heat shock protein_mitochondrial Camelus bactrianus
map00360	Phenylalanine metabolism	0.415981880835415	0.675970556357549	1	6	55	644	Over	XP_010965547.1	aspartate aminotransferase_mitochondrial Camelus bactrianus
map00640	Propanoate metabolism	0.415981880835415	0.675970556357549	1	6	55	644	Over	XP_010963083.1	L_lactate dehydrogenase A chain Camelus bactrianus
map04064	NF-kappa B signaling pathway	0.415981880835415	0.675970556357549	1	6	55	644	Over	XP_010969813.2	LOW QUALITY PROTEIN_TIR domain_containing adapter molecule 2 Camelus bactrianus
map04115	p53 signaling pathway	0.415981880835415	0.675970556357549	1	6	55	644	Over	XP_010963427.2	LOW QUALITY PROTEIN_thrombospondin_1 Camelus bactrianus
map04310	Wnt signaling pathway	0.415981880835415	0.675970556357549	1	6	55	644	Over	XP_010969918.1	S_phase kinase_associated protein 1 Camelus bactrianus
map04658	Th1 and Th2 cell differentiation	0.415981880835415	0.675970556357549	1	6	55	644	Over	XP_010947427.1	SLA class II histocompatibility antigen_DQ haplotype D alpha chain Camelus bactrianus
map04659	Th17 cell differentiation	0.415981880835415	0.675970556357549	1	6	55	644	Over	XP_010947427.1	SLA class II histocompatibility antigen_DQ haplotype D alpha chain Camelus bactrianus
map04962	Vasopressin-regulated water reabsorption	0.415981880835415	0.675970556357549	1	6	55	644	Over	XP_010965130.1	ras_related protein Rab_11B Camelus bactrianus
map00280	Valine, leucine and isoleucine degradation	0.466328270418569	0.70531272039675	1	7	55	644	Over	XP_010952099.1	4_trimethylaminobutyraldehyde dehydrogenase Camelus bactrianus
map04120	Ubiquitin mediated proteolysis	0.466328270418569	0.70531272039675	1	7	55	644	Over	XP_010969918.1	S_phase kinase_associated protein 1 Camelus bactrianus
map04152	AMPK signaling pathway	0.466328270418569	0.70531272039675	1	7	55	644	Over	XP_010968973.1	ras_related protein Rab_2A Camelus bactrianus
map05230	Central carbon metabolism in cancer	0.466328270418569	0.70531272039675	1	7	55	644	Over	XP_010953614.1	pyruvate kinase PKM isoform X1 Camelus bactrianus
map05169	Epstein-Barr virus infection	0.495561513187745	0.70531272039675	3	27	55	644	Over	XP_010962333.1 XP_010966985.1 XP_045364236.1	14_3_3 protein theta Camelus bactrianus,26S proteasome regulatory subunit 4 Camelus bactrianus,14_3_3 protein gamma Camelus bactrianus
map00380	Tryptophan metabolism	0.512406677211314	0.70531272039675	1	8	55	644	Over	XP_010952099.1	4_trimethylaminobutyraldehyde dehydrogenase Camelus bactrianus
map00410	beta-Alanine metabolism	0.512406677211314	0.70531272039675	1	8	55	644	Over	XP_010952099.1	4_trimethylaminobutyraldehyde dehydrogenase Camelus bactrianus
map00520	Amino sugar and nucleotide sugar metabolism	0.512406677211314	0.70531272039675	1	8	55	644	Over	XP_010971158.1	phosphoacetylglucosamine mutase Camelus bactrianus
map01210	2-Oxocarboxylic acid metabolism	0.512406677211314	0.70531272039675	1	8	55	644	Over	XP_010965547.1	aspartate aminotransferase_mitochondrial Camelus bactrianus
map03018	RNA degradation	0.512406677211314	0.70531272039675	1	8	55	644	Over	XP_010970214.1	60 kDa heat shock protein_mitochondrial Camelus bactrianus
map04966	Collecting duct acid secretion	0.512406677211314	0.70531272039675	1	8	55	644	Over	XP_010962420.1	V_type proton ATPase subunit E 1 Camelus bactrianus
map05144	Malaria	0.512406677211314	0.70531272039675	1	8	55	644	Over	XP_010963427.2	LOW QUALITY PROTEIN_thrombospondin_1 Camelus bactrianus
map05204	Chemical carcinogenesis	0.512406677211314	0.70531272039675	1	8	55	644	Over	XP_010951868.1	alcohol dehydrogenase E chain Camelus bactrianus
map00980	Metabolism of xenobiotics by cytochrome P450	0.554572766446185	0.745804754875904	1	9	55	644	Over	XP_010951868.1	alcohol dehydrogenase E chain Camelus bactrianus
map05142	Chagas disease (American trypanosomiasis)	0.554572766446185	0.745804754875904	1	9	55	644	Over	XP_010952483.1	calreticulin Camelus bactrianus
map00982	Drug metabolism - cytochrome P450	0.593153078013838	0.779763035141787	1	10	55	644	Over	XP_010951868.1	alcohol dehydrogenase E chain Camelus bactrianus
map05416	Viral myocarditis	0.593153078013838	0.779763035141787	1	10	55	644	Over	XP_010947427.1	SLA class II histocompatibility antigen_DQ haplotype D alpha chain Camelus bactrianus
map00190	Oxidative phosphorylation	0.63895972615721	0.812590086526017	2	16	55	644	Over	XP_010962420.1 XP_010968999.1	V_type proton ATPase subunit E 1 Camelus bactrianus,LOW QUALITY PROTEIN_V_type proton ATPase subunit H Camelus bactrianus
map05134	Legionellosis	0.63895972615721	0.812590086526017	2	16	55	644	Over	XP_010954720.1 XP_010970214.1	elongation factor 1_gamma Camelus bactrianus,60 kDa heat shock protein_mitochondrial Camelus bactrianus
map05150	Staphylococcus aureus infection	0.63895972615721	0.812590086526017	2	16	55	644	Over	XP_010947427.1 XP_010961695.1	SLA class II histocompatibility antigen_DQ haplotype D alpha chain Camelus bactrianus,complement C1s subcomponent Camelus bactrianus
map05133	Pertussis	0.660728403717349	0.819941025948499	2	18	55	644	Over	XP_010961695.1 XP_010969813.2	complement C1s subcomponent Camelus bactrianus,LOW QUALITY PROTEIN_TIR domain_containing adapter molecule 2 Camelus bactrianus
map05166	HTLV-I infection	0.660728403717349	0.819941025948499	2	18	55	644	Over	XP_010947427.1 XP_010952483.1	SLA class II histocompatibility antigen_DQ haplotype D alpha chain Camelus bactrianus,calreticulin Camelus bactrianus
map03040	Spliceosome	0.672772123855178	0.819941025948499	2	19	55	644	Over	XP_010965134.1 XP_010965724.1	heterogeneous nuclear ribonucleoprotein M isoform X4 Camelus bactrianus,heterogeneous nuclear ribonucleoprotein K isoform X1 Camelus bactrianus
map05206	MicroRNAs in cancer	0.672772123855178	0.819941025948499	2	19	55	644	Over	XP_010963427.2 XP_010965724.1	LOW QUALITY PROTEIN_thrombospondin_1 Camelus bactrianus,heterogeneous nuclear ribonucleoprotein K isoform X1 Camelus bactrianus
map05322	Systemic lupus erythematosus	0.711204813669011	0.841811752671783	2	22	55	644	Over	XP_010947427.1 XP_010961695.1	SLA class II histocompatibility antigen_DQ haplotype D alpha chain Camelus bactrianus,complement C1s subcomponent Camelus bactrianus
map05165	Human papillomavirus infection	0.755091601978689	0.883457174315066	3	33	55	644	Over	XP_010953614.1 XP_010963427.2 XP_010966985.1	pyruvate kinase PKM isoform X1 Camelus bactrianus,LOW QUALITY PROTEIN_thrombospondin_1 Camelus bactrianus,26S proteasome regulatory subunit 4 Camelus bactrianus
map01200	Carbon metabolism	0.774520327018057	0.89721661644666	4	42	55	644	Over	XP_010953614.1 XP_010961209.1 XP_010965547.1 XP_010971160.2	pyruvate kinase PKM isoform X1 Camelus bactrianus,dihydrolipoyllysine_residue succinyltransferase component of 2_oxoglutarate dehydrogenase complex_mitochondrial Camelus bactrianus,aspartate aminotransferase_mitochondrial Camelus bactrianus,NADP_dependent malic enzyme isoform X1 Camelus bactrianus
map04974	Protein digestion and absorption	1	1	1	11	55	644	Over	XP_010949693.1	carboxypeptidase B2 Camelus bactrianus
